# Supplementary material for: Metabolic Biomarkers for the Early Detection of Cancer Cachexia
Source: Front Cell Dev Biol. 2021 Sep 21;9:720096. doi: 10.3389/fcell.2021.720096 (PMC8490779; doi:10.3389/fcell.2021.720096)
Supplement: Supplementary Table 1 — p-Values for the differences between relative body weight and skeletal muscles in control versus cachectic mice. Red indicates a p-values < 0.05. No significant differences were observed prior to day 7. [file Table_1.XLSX]

## Sheet: P-value map
	Day 6	Day 7	Day 8	Day 9	Day 10	Day 11	Day 12	Day 13	Day 14
Rel.BW	0.4525	0.2472	0.1095	0.0333	0.0058	0.0007	0.0001	0.0002	0.0022
Gastroc	0.0896	0.0392	0.0162	0.0055	0.0016	0.0004	0.0003	0.0023	0.03
Tibialis	0.4735	0.2323	0.0895	0.0228	0.003	0.0003	0	0.0001	0.0012
Quadriceps	0.0952	0.0219	0.0046	0.0008	0.0001	0	0	0	0.0015
