# Supplementary material for: Metabolic Biomarkers for the Early Detection of Cancer Cachexia
Source: Front Cell Dev Biol. 2021 Sep 21;9:720096. doi: 10.3389/fcell.2021.720096 (PMC8490779; doi:10.3389/fcell.2021.720096)
Supplement: Supplementary Table 2 — Estimates and standard errors of the metabolites at each day from the quadratic model. Control_ and C26_Estimate, estimated means for the metabolite concentrations; Control_ and C26_StError, estimated standard errors for the metabolite concentrations; Diff_Estimate, difference of the estimated means between Control and C26 groups at each timepoint; Diff_StError, standard errors of the difference between the Control and C26 groups at each timepoint; t-stat, T-statistic from pairwise comparison of means of Control and C26 groups at each timepoint; p-values, p-values from pairwise comparison of means of Control and C26 groups at each timepoint. [file Table_2.XLSX]

## Sheet: Estimates and SE for all days 2
	Metabolite	Day	Control_Estimate	Control_StEerror	C26_estimate	C26_StError	Diff_Estimate	Diff_StError	tstat	pvalues
1	Acetate	0	0.0619453	0.0103081	0.0466644	0.00938947	0.0152809	0.0139435	1.09592	0.692532
2	Acetate	1	0.0584822	0.00773857	0.0459429	0.00704395	0.0125393	0.0104644	1.19829	0.630047
3	Acetate	2	0.0554011	0.0057635	0.0450492	0.00517856	0.0103519	0.00774825	1.33604	0.544766
4	Acetate	3	0.052702	0.0045208	0.0439832	0.00390031	0.00871881	0.00597077	1.46025	0.469535
5	Acetate	4	0.0503849	0.00407856	0.042745	0.00330965	0.00763991	0.00525247	1.45454	0.473118
6	Acetate	5	0.0484498	0.00421975	0.0413345	0.00330082	0.00711526	0.0053574	1.32812	0.549761
7	Acetate	6	0.0468967	0.00456703	0.0397518	0.00354872	0.00714485	0.0057837	1.23534	0.607112
8	Acetate	7	0.0457255	0.00485815	0.0379969	0.0037823	0.00772867	0.0061569	1.25529	0.594908
9	Acetate	8	0.0449364	0.00497575	0.0360697	0.00387207	0.00886674	0.00630484	1.40634	0.502226
10	Acetate	9	0.0445293	0.00489435	0.0339702	0.00378382	0.0105591	0.00618644	1.70681	0.334008
11	Acetate	10	0.0445042	0.00466121	0.0316986	0.00355578	0.0128056	0.00586263	2.18428	0.146311
12	Acetate	11	0.044861	0.00441784	0.0292546	0.00332243	0.0156064	0.00552773	2.82329	0.0365223
13	Acetate	12	0.0455999	0.00443581	0.0266385	0.00335725	0.0189614	0.00556305	3.40846	0.00834978
14	Acetate	13	0.0467208	0.00504599	0.0238501	0.00397647	0.0228707	0.00642451	3.55991	0.00553259
15	Acetate	14	0.0482236	0.00640622	0.0208894	0.00527594	0.0273342	0.00829911	3.29363	0.0112807
16	Ala.x	0	571.908	140.868	580.264	128.437	-8.35552	190.63	-0.043831	0.999969
21	Ala.x	1	637.729	106.335	621.859	96.8749	15.8707	143.847	0.110331	0.999506
31	Ala.x	2	693.368	79.7128	654.676	71.4544	38.6918	107.051	0.361434	0.983462
41	Ala.x	3	738.824	62.6633	678.716	53.4001	60.1077	82.3301	0.730082	0.883661
51	Ala.x	4	774.097	55.9752	693.979	44.0341	80.1185	71.2196	1.12495	0.675206
61	Ala.x	5	799.188	56.9953	700.464	42.5322	98.7241	71.1158	1.38822	0.512774
71	Ala.x	6	814.096	60.9381	698.172	45.0189	115.925	75.7638	1.53008	0.428525
81	Ala.x	7	818.822	64.3084	687.102	47.7657	131.72	80.107	1.6443	0.365569
91	Ala.x	8	813.365	65.4868	667.255	48.8592	146.11	81.7052	1.78826	0.293553
101	Ala.x	9	797.726	64.1277	638.631	47.7657	159.095	79.962	1.98963	0.208424
111	Ala.x	10	771.904	60.9381	601.229	45.0189	170.675	75.7638	2.25272	0.126291
121	Ala.x	11	735.899	58.0044	555.05	42.5322	180.85	71.927	2.51435	0.072639
131	Ala.x	12	689.712	59.1994	500.093	44.0341	189.619	73.7806	2.57004	0.0646976
141	Ala.x	13	633.342	68.8404	436.359	53.4001	196.983	87.1239	2.26096	0.124626
151	Ala.x	14	566.79	88.541	363.848	71.4544	202.943	113.777	1.78369	0.295659
17	alpha.AAA	0	1.36388	0.205848	1.37087	0.239675	-0.00698784	0.315939	-0.0221177	0.999996
22	alpha.AAA	1	1.36224	0.153373	1.32007	0.187175	0.0421633	0.241987	0.174238	0.998048
32	alpha.AAA	2	1.35818	0.114696	1.27483	0.143691	0.0833471	0.183854	0.453334	0.968015
42	alpha.AAA	3	1.35172	0.0931378	1.23515	0.110279	0.116563	0.144347	0.807523	0.848606
52	alpha.AAA	4	1.34284	0.0888666	1.20103	0.0881221	0.141813	0.125151	1.13313	0.669201
62	alpha.AAA	5	1.33156	0.095123	1.17247	0.0771736	0.159094	0.122491	1.29882	0.567552
72	alpha.AAA	6	1.31787	0.103746	1.14946	0.0744107	0.168409	0.127672	1.31907	0.55539
82	alpha.AAA	7	1.30177	0.109942	1.13201	0.074981	0.169756	0.133077	1.27563	0.58179
92	alpha.AAA	8	1.28326	0.111693	1.12013	0.0750523	0.163136	0.134567	1.2123	0.620846
102	alpha.AAA	9	1.26234	0.108595	1.11379	0.0727934	0.148548	0.130736	1.13625	0.667526
112	alpha.AAA	10	1.23901	0.101562	1.11302	0.068253	0.125993	0.122365	1.02965	0.73103
122	alpha.AAA	11	1.21328	0.0934133	1.1178	0.0637039	0.0954708	0.113067	0.844371	0.830887
132	alpha.AAA	12	1.18513	0.0901195	1.12815	0.0644435	0.0569812	0.11079	0.514316	0.954394
142	alpha.AAA	13	1.15457	0.10003	1.14405	0.0768512	0.0105243	0.126143	0.0834309	0.999784
152	alpha.AAA	14	1.12161	0.12765	1.16551	0.102904	-0.0439	0.163963	-0.267744	0.993039
18	ApoA1	0	211.525	29.8024	228.554	27.1726	-17.0286	40.3303	-0.42223	0.974126
23	ApoA1	1	220.583	22.4966	230.482	20.4951	-9.89925	30.4326	-0.325284	0.987818
33	ApoA1	2	229.007	16.8643	231.609	15.1171	-2.60134	22.6479	-0.11486	0.999444
43	ApoA1	3	236.799	13.2572	231.934	11.2975	4.86509	17.418	0.279314	0.992203
53	ApoA1	4	243.958	11.8423	231.458	9.31598	12.5	15.0674	0.829607	0.839114
63	ApoA1	5	250.484	12.0581	230.181	8.99823	20.3035	15.0454	1.34948	0.536458
73	ApoA1	6	256.378	12.8922	228.102	9.52432	28.2754	16.0288	1.76404	0.304744
83	ApoA1	7	261.638	13.6053	225.222	10.1054	36.4159	16.9476	2.14873	0.155402
93	ApoA1	8	266.266	13.8546	221.541	10.3368	44.7249	17.2858	2.58738	0.0620515
103	ApoA1	9	270.26	13.567	217.058	10.1054	53.2024	16.917	3.14491	0.0155073
113	ApoA1	10	273.622	12.8922	211.774	9.52432	61.8485	16.0288	3.85859	0.00210464
123	ApoA1	11	276.351	12.2716	205.688	8.99823	70.663	15.2171	4.64366	0.000241322
133	ApoA1	12	278.447	12.5244	198.801	9.31598	79.6461	15.6092	5.1025	4.03006e-05
143	ApoA1	13	279.91	14.5641	191.113	11.2975	88.7976	18.4322	4.81754	0.000126604
153	ApoA1	14	280.741	18.732	182.623	15.1171	98.1177	24.071	4.07618	0.00103638
19	Arg	0	205.462	31.2701	188.1	36.4086	17.3618	47.9938	0.361751	0.983247
24	Arg	1	201.989	23.2986	181.466	28.4335	20.5233	36.7599	0.558306	0.942777
34	Arg	2	198.784	17.4233	175.808	21.8279	22.9752	27.9289	0.822632	0.841593
44	Arg	3	195.846	14.1484	171.128	16.7523	24.7177	21.9275	1.12725	0.672831
54	Arg	4	193.175	13.4996	167.425	13.3865	25.7507	19.0115	1.35448	0.53325
64	Arg	5	190.773	14.45	164.699	11.7233	26.0742	18.6075	1.40127	0.504752
74	Arg	6	188.637	15.7599	162.949	11.3036	25.6881	19.3945	1.3245	0.551648
84	Arg	7	186.77	16.7011	162.177	11.3903	24.5926	20.2155	1.21652	0.61828
94	Arg	8	185.17	16.9672	162.382	11.4011	22.7875	20.4419	1.11475	0.680532
104	Arg	9	183.837	16.4965	163.564	11.0579	20.273	19.8599	1.0208	0.7361
114	Arg	10	182.772	15.4281	165.723	10.3682	17.0489	18.5884	0.917183	0.793644
124	Arg	11	181.974	14.1903	168.859	9.67717	13.1154	17.1759	0.763591	0.868503
134	Arg	12	181.444	13.6899	172.972	9.78952	8.47231	16.83	0.503405	0.957042
144	Arg	13	181.182	15.1955	178.062	11.6744	3.11974	19.1623	0.162807	0.998405
154	Arg	14	181.187	19.3911	184.129	15.632	-2.94233	24.9073	-0.118131	0.999387
110	C10	0	0.0797674	0.00688016	0.0688313	0.00801076	0.0109362	0.0105598	1.03564	0.727705
25	C10	1	0.0764876	0.00512625	0.0676156	0.00625603	0.00887204	0.00808804	1.09693	0.691127
35	C10	2	0.0735735	0.00383353	0.0664266	0.00480264	0.0071469	0.00614503	1.16304	0.651128
45	C10	3	0.0710251	0.00311299	0.0652644	0.00368589	0.00576074	0.00482458	1.19404	0.632213
55	C10	4	0.0688424	0.00297023	0.0641288	0.00294534	0.00471355	0.00418298	1.12684	0.673217
65	C10	5	0.0670253	0.00317934	0.06302	0.00257941	0.00400535	0.00409409	0.978325	0.760278
75	C10	6	0.0655739	0.00346756	0.0619378	0.00248706	0.00363612	0.00426725	0.852098	0.827061
85	C10	7	0.0644883	0.00367464	0.0608824	0.00250612	0.00360587	0.00444788	0.810694	0.847144
95	C10	8	0.0637683	0.00373318	0.0598537	0.00250851	0.0039146	0.00449769	0.870357	0.818043
105	C10	9	0.0634139	0.00362963	0.0588516	0.00243301	0.00456231	0.00436964	1.04409	0.722621
115	C10	10	0.0634253	0.00339455	0.0578763	0.00228125	0.00554899	0.00408988	1.35676	0.531935
125	C10	11	0.0638024	0.0031222	0.0569277	0.00212921	0.00687465	0.0037791	1.81912	0.281524
135	C10	12	0.0645451	0.0030121	0.0560058	0.00215393	0.00853929	0.003703	2.30605	0.116857
145	C10	13	0.0656535	0.00334336	0.0551106	0.00256863	0.0105429	0.00421615	2.5006	0.0786557
155	C10	14	0.0671277	0.00426649	0.0542422	0.00343942	0.0128855	0.0054802	2.35129	0.106735
116	C10.1	0	0.0530024	0.0051628	0.0362014	0.00601119	0.016801	0.00792395	2.12028	0.167131
26	C10.1	1	0.0502053	0.00384669	0.0377465	0.00469447	0.0124588	0.00606919	2.05279	0.18951
36	C10.1	2	0.0477877	0.00287664	0.0391365	0.00360386	0.00865127	0.00461117	1.87616	0.256456
46	C10.1	3	0.0457499	0.00233596	0.0403714	0.00276586	0.00537847	0.00362031	1.48564	0.454676
56	C10.1	4	0.0440916	0.00222883	0.0414513	0.00221016	0.00264039	0.00313887	0.841192	0.832504
66	C10.1	5	0.0428131	0.00238575	0.042376	0.00193556	0.000437026	0.00307216	0.142254	0.998932
76	C10.1	6	0.0419141	0.00260202	0.0431457	0.00186627	-0.00123162	0.00320211	-0.384629	0.979998
86	C10.1	7	0.0413948	0.00275742	0.0437603	0.00188057	-0.00236555	0.00333765	-0.708749	0.891506
96	C10.1	8	0.0412551	0.00280134	0.0442199	0.00188236	-0.00296477	0.00337503	-0.878444	0.813907
106	C10.1	9	0.0414951	0.00272364	0.0445244	0.00182571	-0.00302927	0.00327893	-0.923858	0.790071
117	C10.1	10	0.0421147	0.00254724	0.0446737	0.00171183	-0.00255905	0.003069	-0.833839	0.836116
126	C10.1	11	0.0431139	0.00234287	0.0446681	0.00159774	-0.00155412	0.0028358	-0.548036	0.945625
136	C10.1	12	0.0444928	0.00226025	0.0445073	0.00161629	-1.44735e-05	0.00277869	-0.00520874	1
146	C10.1	13	0.0462513	0.00250882	0.0441914	0.00192748	0.00205989	0.00316376	0.65109	0.913224
156	C10.1	14	0.0483895	0.00320153	0.0437205	0.0025809	0.00466897	0.00411228	1.13537	0.668081
118	C2	0	18.8475	2.85966	24.3483	3.32958	-5.50084	4.38905	-1.25331	0.59569
27	C2	1	18.3582	2.13067	22.1854	2.60025	-3.82724	3.36171	-1.13848	0.666207
37	C2	2	17.9423	1.59337	20.2313	1.99617	-2.289	2.55411	-0.896203	0.804741
47	C2	3	17.5997	1.29388	18.4858	1.532	-0.886123	2.00528	-0.441894	0.97025
57	C2	4	17.3306	1.23454	16.9492	1.2242	0.381399	1.73861	0.21937	0.996133
67	C2	5	17.1347	1.32146	15.6212	1.0721	1.51356	1.70166	0.889461	0.808227
77	C2	6	17.0123	1.44125	14.5019	1.03372	2.51037	1.77364	1.41538	0.496641
87	C2	7	16.9632	1.52732	13.5914	1.04164	3.37182	1.84871	1.82387	0.279549
97	C2	8	16.9876	1.55166	12.8896	1.04263	4.0979	1.86942	2.19208	0.146351
107	C2	9	17.0852	1.50862	12.3966	1.01125	4.68864	1.81619	2.58157	0.0659469
119	C2	10	17.2563	1.41091	12.1123	0.948178	5.14401	1.69991	3.02604	0.0236104
127	C2	11	17.5007	1.29771	12.0367	0.884981	5.46402	1.57074	3.47862	0.00760671
137	C2	12	17.8185	1.25195	12.1698	0.895256	5.64868	1.53911	3.6701	0.00454708
147	C2	13	18.2096	1.38963	12.5116	1.06762	5.69798	1.7524	3.25153	0.0137256
157	C2	14	18.6741	1.77332	13.0622	1.42956	5.61192	2.27778	2.46376	0.085328
120	C3	0	0.431478	0.0565857	0.63601	0.0658843	-0.204532	0.0868486	-2.35504	0.10575
28	C3	1	0.419897	0.0421607	0.57131	0.0514526	-0.151413	0.0665199	-2.27621	0.123801
38	C3	2	0.409988	0.0315288	0.511849	0.0394992	-0.101861	0.0505396	-2.01547	0.202292
48	C3	3	0.40175	0.0256027	0.457624	0.0303146	-0.055874	0.0396796	-1.40813	0.500845
58	C3	4	0.395185	0.0244286	0.408638	0.0242239	-0.0134528	0.0344028	-0.391036	0.979027
68	C3	5	0.390291	0.0261484	0.364888	0.0212143	0.0254028	0.0336717	0.754426	0.872521
78	C3	6	0.38707	0.0285189	0.326377	0.0204548	0.0606928	0.0350959	1.72934	0.323203
88	C3	7	0.38552	0.030222	0.293103	0.0206116	0.092417	0.0365815	2.52633	0.0741581
98	C3	8	0.385642	0.0307035	0.265066	0.0206312	0.120576	0.0369912	3.25958	0.0129765
108	C3	9	0.387436	0.0298518	0.242267	0.0200102	0.145169	0.035938	4.03942	0.00162274
1110	C3	10	0.390902	0.0279184	0.224706	0.0187621	0.166196	0.0336371	4.94086	8.85183e-05
128	C3	11	0.396039	0.0256784	0.212382	0.0175116	0.183658	0.0310812	5.90897	4.19106e-06
138	C3	12	0.402849	0.024773	0.205295	0.0177149	0.197554	0.0304552	6.4867	7.18033e-07
148	C3	13	0.411331	0.0274974	0.203446	0.0211257	0.207884	0.0346756	5.99511	3.38204e-06
158	C3	14	0.421484	0.0350897	0.206835	0.0282874	0.214649	0.0450717	4.76238	0.000214621
129	C3.OH	0	0.0323616	0.00351764	0.0277414	0.00409569	0.00462024	0.00539893	0.855769	0.825316
29	C3.OH	1	0.0314215	0.00262092	0.0275553	0.00319854	0.00386624	0.0041352	0.934958	0.784239
39	C3.OH	2	0.0305792	0.00195998	0.0273432	0.00245546	0.00323594	0.00314179	1.02997	0.730659
49	C3.OH	3	0.0298346	0.00159159	0.0271053	0.0018845	0.00272934	0.00246668	1.10648	0.685497
59	C3.OH	4	0.0291879	0.0015186	0.0268414	0.00150588	0.00234644	0.00213865	1.09716	0.691077
69	C3.OH	5	0.0286389	0.00162551	0.0265516	0.00131878	0.00208723	0.0020932	0.99715	0.749609
79	C3.OH	6	0.0281877	0.00177287	0.0262359	0.00127157	0.00195173	0.00218173	0.894577	0.80558
89	C3.OH	7	0.0278342	0.00187875	0.0258943	0.00128131	0.00193992	0.00227408	0.853058	0.82667
99	C3.OH	8	0.0275786	0.00190868	0.0255268	0.00128253	0.00205182	0.00229955	0.892269	0.806692
109	C3.OH	9	0.0274207	0.00185573	0.0251333	0.00124393	0.00228741	0.00223408	1.02387	0.734367
1111	C3.OH	10	0.0273606	0.00173554	0.0247139	0.00116634	0.00264671	0.00209105	1.26573	0.588114
1210	C3.OH	11	0.0273983	0.0015963	0.0242686	0.00108861	0.0031297	0.00193216	1.6198	0.37991
139	C3.OH	12	0.0275338	0.00154001	0.0237974	0.00110125	0.00373639	0.00189324	1.97354	0.217456
149	C3.OH	13	0.0277671	0.00170937	0.0233003	0.00131327	0.00446678	0.00215561	2.07217	0.182649
159	C3.OH	14	0.0280981	0.00218134	0.0227772	0.00175848	0.00532087	0.00280188	1.89904	0.246702
130	C4.1	0	0.0538728	0.00571648	0.050748	0.00665586	0.00312481	0.00877375	0.356154	0.983981
210	C4.1	1	0.0522907	0.00425922	0.0495196	0.00519792	0.00277117	0.00672007	0.412373	0.975572
310	C4.1	2	0.0508567	0.00318515	0.048343	0.00399035	0.00251377	0.00510569	0.492348	0.959642
410	C4.1	3	0.0495708	0.00258647	0.0472182	0.00306248	0.0023526	0.00400857	0.586893	0.934395
510	C4.1	4	0.048433	0.00246786	0.0461453	0.00244718	0.00228766	0.00347549	0.658227	0.910676
610	C4.1	5	0.0474432	0.0026416	0.0451242	0.00214314	0.00231895	0.00340164	0.681717	0.902017
710	C4.1	6	0.0466015	0.00288107	0.044155	0.00206641	0.00244647	0.00354551	0.69002	0.89884
810	C4.1	7	0.0459078	0.00305313	0.0432376	0.00208225	0.00267022	0.00369559	0.722544	0.88592
910	C4.1	8	0.0453622	0.00310177	0.042372	0.00208423	0.00299021	0.00373698	0.800167	0.851895
1010	C4.1	9	0.0449647	0.00301573	0.0415583	0.0020215	0.00340642	0.00363058	0.938257	0.782641
1112	C4.1	10	0.0447152	0.00282041	0.0407964	0.00189541	0.00391886	0.00339813	1.15324	0.657134
1211	C4.1	11	0.0446139	0.00259412	0.0400863	0.00176908	0.00452753	0.00313993	1.44192	0.480676
1310	C4.1	12	0.0446605	0.00250265	0.0394281	0.00178962	0.00523243	0.00307669	1.70067	0.337877
1410	C4.1	13	0.0448553	0.00277788	0.0388217	0.00213419	0.00603357	0.00350305	1.72237	0.327128
1510	C4.1	14	0.0451981	0.00354488	0.0382672	0.00285769	0.00693093	0.0045533	1.52218	0.433918
140	C5.DC..C6.OH.	0	0.0503008	0.0044348	0.0420794	0.00516356	0.00822137	0.0068066	1.20785	0.62366
211	C5.DC..C6.OH.	1	0.0477653	0.00330427	0.0406549	0.00403251	0.00711041	0.00521338	1.36388	0.527543
311	C5.DC..C6.OH.	2	0.0455316	0.00247101	0.0393998	0.00309568	0.00613178	0.00396095	1.54806	0.419246
411	C5.DC..C6.OH.	3	0.0435997	0.00200657	0.0383142	0.00237585	0.00528547	0.00310982	1.69961	0.338431
511	C5.DC..C6.OH.	4	0.0419695	0.00191455	0.0373981	0.00189851	0.00457149	0.00269626	1.69549	0.340459
611	C5.DC..C6.OH.	5	0.0406411	0.00204933	0.0366513	0.00166263	0.00398984	0.00263896	1.5119	0.43982
711	C5.DC..C6.OH.	6	0.0396145	0.00223511	0.036074	0.00160311	0.00354051	0.00275058	1.28719	0.575016
811	C5.DC..C6.OH.	7	0.0388896	0.0023686	0.0356661	0.00161539	0.00322351	0.00286701	1.12435	0.674901
911	C5.DC..C6.OH.	8	0.0384665	0.00240633	0.0354277	0.00161693	0.00303884	0.00289912	1.04819	0.720271
1011	C5.DC..C6.OH.	9	0.0383451	0.00233958	0.0353587	0.00156827	0.00298649	0.00281658	1.06033	0.712981
1113	C5.DC..C6.OH.	10	0.0385255	0.00218805	0.0354591	0.00147045	0.00306647	0.00263625	1.16319	0.651086
1212	C5.DC..C6.OH.	11	0.0390077	0.0020125	0.0357289	0.00137244	0.00327877	0.00243593	1.346	0.538398
1311	C5.DC..C6.OH.	12	0.0397916	0.00194154	0.0361682	0.00138837	0.0036234	0.00238687	1.51806	0.436157
1411	C5.DC..C6.OH.	13	0.0408773	0.00215506	0.036777	0.00165569	0.00410036	0.00271764	1.50879	0.441456
1511	C5.DC..C6.OH.	14	0.0422648	0.00275009	0.0375551	0.00221697	0.00470964	0.00353242	1.33326	0.546301
150	C5.M.DC	0	0.0441524	0.00376939	0.037558	0.0043888	0.00659435	0.00578531	1.13984	0.665271
212	C5.M.DC	1	0.0431796	0.00280849	0.0373246	0.00342745	0.00585498	0.00443114	1.32132	0.553872
312	C5.M.DC	2	0.0422903	0.00210025	0.0370932	0.00263119	0.00519716	0.00336663	1.54373	0.421835
412	C5.M.DC	3	0.0414847	0.00170549	0.0368638	0.00201937	0.0046209	0.00264321	1.74822	0.314495
512	C5.M.DC	4	0.0407627	0.00162728	0.0366365	0.00161365	0.0041262	0.0022917	1.80049	0.290017
612	C5.M.DC	5	0.0401243	0.00174184	0.0364112	0.00141316	0.00371305	0.002243	1.65539	0.360897
712	C5.M.DC	6	0.0395695	0.00189975	0.036188	0.00136257	0.00338146	0.00233787	1.44639	0.478326
812	C5.M.DC	7	0.0390983	0.0020132	0.0359669	0.00137301	0.00313143	0.00243683	1.28504	0.575941
912	C5.M.DC	8	0.0387107	0.00204527	0.0357478	0.00137432	0.00296296	0.00246412	1.20244	0.627019
1012	C5.M.DC	9	0.0384068	0.00198854	0.0355307	0.00133296	0.00287604	0.00239396	1.20137	0.62789
1114	C5.M.DC	10	0.0381864	0.00185975	0.0353157	0.00124981	0.00287068	0.00224069	1.28116	0.578357
1213	C5.M.DC	11	0.0380497	0.00171054	0.0351028	0.00116651	0.00294688	0.00207043	1.42332	0.491902
1312	C5.M.DC	12	0.0379965	0.00165022	0.0348919	0.00118006	0.00310464	0.00202874	1.53033	0.429466
1412	C5.M.DC	13	0.038027	0.0018317	0.034683	0.00140726	0.00334395	0.00230987	1.44768	0.477497
1512	C5.M.DC	14	0.0381411	0.00233745	0.0344763	0.00188433	0.00366482	0.0030024	1.22063	0.615741
160	C7.DC	0	0.0287908	0.00361685	0.024994	0.0042112	0.00379687	0.0055512	0.683973	0.901155
213	C7.DC	1	0.0283724	0.00269483	0.0251602	0.00328875	0.00321221	0.00425183	0.75549	0.872086
313	C7.DC	2	0.0280103	0.00201526	0.025293	0.00252472	0.00271726	0.0032304	0.841154	0.832571
413	C7.DC	3	0.0277044	0.00163648	0.0253924	0.00193765	0.00231201	0.00253624	0.911589	0.796557
513	C7.DC	4	0.0274548	0.00156143	0.0254583	0.00154835	0.00199647	0.00219896	0.907913	0.798638
613	C7.DC	5	0.0272614	0.00167136	0.0254908	0.00135598	0.00177063	0.00215223	0.822693	0.84147
713	C7.DC	6	0.0271243	0.00182287	0.0254898	0.00130743	0.00163449	0.00224326	0.728621	0.883427
813	C7.DC	7	0.0270434	0.00193173	0.0254553	0.00131745	0.00158805	0.00233822	0.679173	0.902968
913	C7.DC	8	0.0270188	0.00196251	0.0253875	0.0013187	0.00163132	0.00236441	0.689951	0.898856
1013	C7.DC	9	0.0270504	0.00190807	0.0252861	0.00127902	0.0017643	0.00229709	0.768058	0.866608
1115	C7.DC	10	0.0271383	0.00178449	0.0251514	0.00119924	0.00198697	0.00215002	0.924165	0.790065
1214	C7.DC	11	0.0272825	0.00164132	0.0249832	0.00111931	0.00229935	0.00198665	1.1574	0.654602
1313	C7.DC	12	0.0274829	0.00158344	0.0247815	0.0011323	0.00270144	0.00194664	1.38774	0.513444
1413	C7.DC	13	0.0277396	0.00175758	0.0245464	0.00135031	0.00319322	0.0022164	1.44072	0.481523
1513	C7.DC	14	0.0280525	0.00224286	0.0242778	0.00180808	0.00377471	0.0028809	1.31025	0.560492
161	C9	0	0.0374758	0.00347071	0.0311218	0.00404104	0.00635398	0.0053269	1.19281	0.632967
214	C9	1	0.0368769	0.00258595	0.0311694	0.00315587	0.00570748	0.00408003	1.39888	0.506995
314	C9	2	0.036305	0.00193383	0.0311669	0.0024227	0.00513803	0.00309987	1.6575	0.359268
414	C9	3	0.03576	0.00157035	0.0311143	0.00185936	0.00464565	0.00243377	1.90883	0.242909
514	C9	4	0.0352419	0.00149834	0.0310116	0.00148579	0.00423034	0.00211011	2.00479	0.205945
614	C9	5	0.0347509	0.00160382	0.0308588	0.00130119	0.00389209	0.00206527	1.88454	0.252945
714	C9	6	0.0342867	0.00174922	0.0306558	0.0012546	0.0036309	0.00215263	1.68673	0.344459
814	C9	7	0.0338495	0.00185368	0.0304028	0.00126422	0.00344677	0.00224374	1.53617	0.426054
914	C9	8	0.0334393	0.00188321	0.0300996	0.00126542	0.00333971	0.00226887	1.47197	0.462812
1014	C9	9	0.033056	0.00183097	0.0297463	0.00122734	0.00330971	0.00220427	1.5015	0.446021
1116	C9	10	0.0326997	0.00171239	0.0293429	0.00115078	0.00335677	0.00206315	1.62702	0.376047
1215	C9	11	0.0323704	0.001575	0.0288894	0.00107408	0.0034809	0.00190638	1.82593	0.278349
1314	C9	12	0.0320679	0.00151946	0.0283858	0.00108655	0.00368209	0.00186798	1.97116	0.218318
1414	C9	13	0.0317925	0.00168656	0.0278321	0.00129575	0.00396035	0.00212685	1.86208	0.262745
1514	C9	14	0.0315439	0.00215224	0.0272283	0.00173502	0.00431567	0.0027645	1.5611	0.411889
162	Carnosine	0	0.286526	0.0499308	0.285823	0.0581358	0.000703731	0.0766346	0.00918294	1
215	Carnosine	1	0.280789	0.0372023	0.290288	0.0454014	-0.0094987	0.0586967	-0.161827	0.998433
315	Carnosine	2	0.276401	0.0278208	0.295218	0.0348538	-0.0188178	0.0445958	-0.421963	0.973918
415	Carnosine	3	0.27336	0.0225916	0.300614	0.0267493	-0.0272535	0.035013	-0.778383	0.861973
515	Carnosine	4	0.271669	0.0215556	0.306475	0.021375	-0.0348059	0.0303568	-1.14656	0.661343
615	Carnosine	5	0.271325	0.0230732	0.3128	0.0187193	-0.041475	0.0297117	-1.39591	0.508007
715	Carnosine	6	0.27233	0.0251648	0.319591	0.0180492	-0.0472607	0.0309684	-1.52609	0.431517
815	Carnosine	7	0.274684	0.0266677	0.326847	0.0181875	-0.0521631	0.0322792	-1.61599	0.381759
915	Carnosine	8	0.278386	0.0270925	0.334568	0.0182048	-0.0561821	0.0326407	-1.72123	0.327448
1015	Carnosine	9	0.283437	0.026341	0.342754	0.0176569	-0.0593178	0.0317114	-1.87055	0.258757
1117	Carnosine	10	0.289836	0.024635	0.351406	0.0165555	-0.0615701	0.0296811	-2.07439	0.181943
1216	Carnosine	11	0.297583	0.0226585	0.360522	0.0154521	-0.0629391	0.0274258	-2.29489	0.119684
1315	Carnosine	12	0.306679	0.0218595	0.370104	0.0156315	-0.0634247	0.0268734	-2.36013	0.105082
1415	Carnosine	13	0.317123	0.0242635	0.38015	0.0186411	-0.0630271	0.0305975	-2.05987	0.187418
1515	Carnosine	14	0.328916	0.0309629	0.390662	0.0249606	-0.061746	0.039771	-1.55254	0.416819
163	cLDLP	0	170.592	185.383	-210.952	169.025	381.543	250.871	1.52087	0.43389
216	cLDLP	1	178.115	139.938	-116.927	127.488	295.042	189.304	1.55856	0.412471
316	cLDLP	2	184.869	104.903	-22.3353	94.0345	207.204	140.879	1.47079	0.463155
416	cLDLP	3	190.854	82.4653	72.8222	70.2749	118.032	108.347	1.08939	0.696588
516	cLDLP	4	196.069	73.6638	168.546	57.9493	27.5237	93.7255	0.293663	0.990965
616	cLDLP	5	200.516	75.0062	264.836	55.9727	-64.3199	93.5889	-0.68726	0.900648
716	cLDLP	6	204.193	80.195	361.692	59.2452	-157.499	99.7057	-1.57964	0.400997
816	cLDLP	7	207.1	84.6303	459.114	62.86	-252.013	105.421	-2.39054	0.0951001
916	cLDLP	8	209.239	86.1811	557.102	64.299	-347.863	107.525	-3.2352	0.0122523
1016	cLDLP	9	210.608	84.3925	655.657	62.86	-445.049	105.231	-4.22928	0.000632574
1118	cLDLP	10	211.207	80.195	754.777	59.2452	-543.57	99.7057	-5.45174	8.4652e-06
1217	cLDLP	11	211.038	76.3342	854.464	55.9727	-643.426	94.6565	-6.79749	6.7103e-08
1316	cLDLP	12	210.099	77.9068	954.717	57.9493	-744.618	97.0958	-7.6689	2.32081e-09
1416	cLDLP	13	208.391	90.5945	1055.54	70.2749	-847.145	114.656	-7.38861	9.09717e-09
1516	cLDLP	14	205.914	116.521	1156.92	94.0345	-951.008	149.732	-6.35142	3.47265e-07
164	DOPA	0	0.171532	0.056437	0.224872	0.0657112	-0.0533392	0.0866204	-0.615781	0.925336
217	DOPA	1	0.1748	0.04205	0.180348	0.0513174	-0.00554793	0.0663451	-0.0836222	0.999782
317	DOPA	2	0.17626	0.0314459	0.140338	0.0393954	0.0359226	0.0504068	0.712654	0.889937
417	DOPA	3	0.175914	0.0255354	0.104841	0.0302349	0.0710725	0.0395753	1.79588	0.291521
517	DOPA	4	0.17376	0.0243644	0.0738585	0.0241603	0.0999017	0.0343124	2.91153	0.0308115
617	DOPA	5	0.1698	0.0260797	0.0473895	0.0211586	0.12241	0.0335833	3.64498	0.00484627
717	DOPA	6	0.164032	0.0284439	0.0254342	0.020401	0.138598	0.0350037	3.95952	0.00204346
817	DOPA	7	0.156458	0.0301426	0.00799272	0.0205574	0.148465	0.0364854	4.06916	0.00156405
917	DOPA	8	0.147076	0.0306228	-0.00493507	0.020577	0.152011	0.036894	4.12022	0.00126687
1017	DOPA	9	0.135888	0.0297734	-0.0133491	0.0199577	0.149237	0.0358436	4.16357	0.00132492
1119	DOPA	10	0.122893	0.027845	-0.0172495	0.0187128	0.140142	0.0335487	4.17727	0.00113345
1218	DOPA	11	0.10809	0.025611	-0.0166361	0.0174656	0.124726	0.0309995	4.02349	0.00171167
1317	DOPA	12	0.0914809	0.0247079	-0.011509	0.0176684	0.10299	0.0303752	3.39059	0.00905625
1417	DOPA	13	0.0730646	0.0274251	-0.00186811	0.0210702	0.0749327	0.0345845	2.16666	0.153688
1517	DOPA	14	0.0528414	0.0349975	0.0122865	0.0282131	0.0405549	0.0449533	0.902156	0.801572
165	Gln	0	679.051	94.0361	660.739	109.489	18.3117	144.328	0.126876	0.999242
218	Gln	1	655.693	70.0642	642.484	85.5058	13.209	110.545	0.11949	0.999366
318	Gln	2	635.067	52.3957	627.809	65.6412	7.2585	83.9886	0.0864225	0.999759
418	Gln	3	617.174	42.5475	616.714	50.3778	0.460196	65.941	0.00697891	1
518	Gln	4	602.012	40.5963	609.198	40.2562	-7.18592	57.1719	-0.12569	0.999263
618	Gln	5	589.583	43.4544	605.263	35.2547	-15.6798	55.9569	-0.280213	0.992042
718	Gln	6	579.886	47.3937	604.908	33.9925	-25.0216	58.3237	-0.429012	0.972658
818	Gln	7	572.921	50.224	608.132	34.253	-35.2111	60.7925	-0.579202	0.936694
918	Gln	8	568.688	51.0241	614.937	34.2856	-46.2484	61.4733	-0.752334	0.873402
1018	Gln	9	567.187	49.6088	625.321	33.2537	-58.1336	59.7231	-0.973386	0.763078
1120	Gln	10	568.419	46.3958	639.285	31.1796	-70.8665	55.8993	-1.26775	0.586744
1219	Gln	11	572.382	42.6733	656.83	29.1014	-84.4473	51.6518	-1.63493	0.371918
1318	Gln	12	579.078	41.1686	677.954	29.4393	-98.8759	50.6115	-1.95362	0.22474
1418	Gln	13	588.506	45.6961	702.658	35.1074	-114.152	57.6252	-1.98094	0.214638
1518	Gln	14	600.666	58.3133	730.942	47.009	-130.276	74.9018	-1.7393	0.318541
166	Glucose	0	1.85589	0.339496	1.86503	0.30924	-0.00914627	0.459224	-0.0199168	0.999997
219	Glucose	1	1.88156	0.254868	1.93915	0.231991	-0.0575943	0.344641	-0.167114	0.998289
319	Glucose	2	1.90639	0.18982	1.99578	0.170554	-0.0893884	0.255187	-0.350286	0.98484
419	Glucose	3	1.93039	0.148892	2.03492	0.128456	-0.104529	0.196646	-0.531558	0.950324
519	Glucose	4	1.95355	0.134326	2.05657	0.109003	-0.103015	0.172989	-0.595501	0.932139
619	Glucose	5	1.97588	0.138977	2.06073	0.108712	-0.0848475	0.176445	-0.480873	0.962471
719	Glucose	6	1.99737	0.150414	2.0474	0.116876	-0.050026	0.190485	-0.262625	0.993471
819	Glucose	7	2.01803	0.160002	2.01658	0.124569	0.0014493	0.202776	0.00714728	1
919	Glucose	8	2.03785	0.163875	1.96827	0.127526	0.0695785	0.207648	0.335079	0.986674
1019	Glucose	9	2.05684	0.161194	1.90247	0.124619	0.154362	0.203749	0.757607	0.871749
1121	Glucose	10	2.07499	0.153516	1.81919	0.117109	0.255799	0.193084	1.3248	0.551462
1220	Glucose	11	2.0923	0.1455	1.71841	0.109423	0.37389	0.182055	2.05372	0.186966
1319	Glucose	12	2.10878	0.146092	1.60015	0.11057	0.508634	0.183218	2.77612	0.041026
1419	Glucose	13	2.12443	0.166188	1.46439	0.130964	0.660033	0.21159	3.1194	0.0174442
1519	Glucose	14	2.13924	0.210987	1.31115	0.173762	0.828086	0.273329	3.02963	0.0224373
167	Gly	0	302.376	44.1551	366.528	51.411	-64.1517	67.7699	-0.94661	0.777999
220	Gly	1	295.742	32.899	345.222	40.1496	-49.4807	51.907	-0.953257	0.774164
320	Gly	2	289.813	24.6026	325.655	30.8221	-35.8421	39.4372	-0.908838	0.798105
420	Gly	3	284.59	19.9784	307.826	23.6551	-23.2357	30.9629	-0.750435	0.87423
520	Gly	4	280.073	19.0622	291.735	18.9025	-11.6615	26.8453	-0.434398	0.97166
620	Gly	5	276.263	20.4042	277.382	16.554	-1.11971	26.2748	-0.0426152	0.999971
720	Gly	6	273.158	22.2539	264.768	15.9613	8.38985	27.3862	0.306354	0.989666
820	Gly	7	270.759	23.5829	253.892	16.0837	16.8671	28.5454	0.590888	0.933171
920	Gly	8	269.066	23.9586	244.754	16.099	24.3121	28.8651	0.842268	0.831998
1020	Gly	9	268.079	23.294	237.354	15.6144	30.7248	28.0432	1.09562	0.692091
1122	Gly	10	267.798	21.7854	231.693	14.6405	36.1052	26.2478	1.37555	0.520478
1221	Gly	11	268.223	20.0375	227.77	13.6647	40.4534	24.2533	1.66795	0.354496
1320	Gly	12	269.354	19.3309	225.585	13.8234	43.7693	23.7649	1.84176	0.271165
1420	Gly	13	271.191	21.4568	225.138	16.4848	46.0528	27.0582	1.70199	0.337102
1520	Gly	14	273.734	27.3813	226.43	22.0733	47.3041	35.1705	1.34499	0.539127
168	GlycA	0	665.375	95.4902	741.309	87.0639	-75.9337	129.223	-0.587619	0.934702
221	GlycA	1	713.084	72.0815	752.927	65.6687	-39.8425	97.5095	-0.408601	0.97645
321	GlycA	2	756.015	54.0349	769.907	48.4368	-13.8919	72.5665	-0.191437	0.997447
421	GlycA	3	794.167	42.4776	792.249	36.1983	1.91809	55.8092	0.0343687	0.999985
521	GlycA	4	827.542	37.9439	819.954	29.8494	7.58744	48.2777	0.157163	0.99858
621	GlycA	5	856.138	38.6354	853.022	28.8313	3.11616	48.2073	0.0646408	0.9999
721	GlycA	6	879.956	41.3081	891.451	30.517	-11.4958	51.358	-0.223836	0.995937
821	GlycA	7	898.995	43.5927	935.243	32.3789	-36.2483	54.3021	-0.66753	0.908014
921	GlycA	8	913.256	44.3916	984.398	33.1202	-71.1415	55.3855	-1.28448	0.576667
1021	GlycA	9	922.74	43.4703	1038.91	32.3789	-116.175	54.2039	-2.1433	0.157297
1123	GlycA	10	927.444	41.3081	1098.79	30.517	-171.35	51.358	-3.33638	0.00913224
1222	GlycA	11	927.371	39.3195	1164.04	28.8313	-236.665	48.7572	-4.85394	0.000104223
1321	GlycA	12	922.519	40.1295	1234.64	29.8494	-312.12	50.0137	-6.2407	5.0384e-07
1421	GlycA	13	912.89	46.6649	1310.61	36.1983	-397.717	59.0587	-6.73426	1.95675e-07
1521	GlycA	14	898.481	60.0193	1391.94	48.4368	-493.454	77.1262	-6.39801	2.83626e-07
169	Glycine	0	0.0405656	0.00701152	0.0412847	0.00638664	-0.000719052	0.00948422	-0.0758156	0.999839
222	Glycine	1	0.0403153	0.00526371	0.0416823	0.00479123	-0.00136692	0.00711777	-0.192043	0.997412
322	Glycine	2	0.0401107	0.00392029	0.0418089	0.00352241	-0.00169827	0.0052703	-0.322234	0.988114
422	Glycine	3	0.0399516	0.00307501	0.0416647	0.00265296	-0.0017131	0.00406127	-0.421815	0.974113
522	Glycine	4	0.0398381	0.0027742	0.0412495	0.0022512	-0.00141142	0.00357268	-0.395058	0.978547
622	Glycine	5	0.0397703	0.00287024	0.0405635	0.00224519	-0.000793219	0.00364406	-0.217674	0.996249
722	Glycine	6	0.039748	0.00310646	0.0396065	0.00241381	0.000141498	0.00393402	0.0359679	0.999983
822	Glycine	7	0.0397713	0.00330447	0.0383786	0.00257269	0.00139273	0.00418787	0.332563	0.986963
922	Glycine	8	0.0398403	0.00338446	0.0368798	0.00263375	0.00296048	0.0042885	0.690331	0.899255
1022	Glycine	9	0.0399548	0.0033291	0.0351101	0.00257373	0.00484475	0.00420796	1.15133	0.658911
1124	Glycine	10	0.040115	0.00317051	0.0330695	0.00241862	0.00704554	0.00398771	1.76681	0.304815
1223	Glycine	11	0.0403208	0.00300498	0.0307579	0.00225989	0.00956284	0.00375992	2.54336	0.0698669
1322	Glycine	12	0.0405721	0.0030172	0.0281755	0.00228357	0.0123967	0.00378394	3.27613	0.0117533
1422	Glycine	13	0.0408691	0.00343224	0.0253221	0.00270476	0.015547	0.0043699	3.55775	0.00559802
1522	Glycine	14	0.0412117	0.00435746	0.0221978	0.00358865	0.0190138	0.00564498	3.36827	0.00928375
170	H3P	0	-3.05002e-17	0.0436349	-0.0124781	0.0397845	0.0124781	0.0590492	0.211317	0.996577
223	H3P	1	-1.97734e-17	0.0329382	-0.00918367	0.0300078	0.00918367	0.0445577	0.206107	0.996824
323	H3P	2	-1.03647e-17	0.0246917	-0.00594752	0.0221335	0.00594752	0.0331598	0.179359	0.997897
423	H3P	3	-2.27395e-18	0.0194104	-0.00276968	0.0165411	0.00276968	0.0255024	0.108605	0.999529
523	H3P	4	4.49882e-18	0.0173388	0.000349854	0.0136399	-0.000349854	0.0220608	-0.0158586	0.999999
623	H3P	5	9.95359e-18	0.0176547	0.00341108	0.0131747	-0.00341108	0.0220287	-0.154847	0.998642
723	H3P	6	1.40904e-17	0.0188761	0.00641399	0.013945	-0.00641399	0.0234684	-0.273303	0.992683
823	H3P	7	1.69092e-17	0.01992	0.0093586	0.0147958	-0.0093586	0.0248138	-0.377154	0.981294
923	H3P	8	1.841e-17	0.0202851	0.0122449	0.0151345	-0.0122449	0.0253088	-0.483819	0.961933
1023	H3P	9	1.85928e-17	0.019864	0.0150729	0.0147958	-0.0150729	0.0247689	-0.608542	0.928238
1125	H3P	10	1.74576e-17	0.0188761	0.0178426	0.013945	-0.0178426	0.0234684	-0.760279	0.870837
1224	H3P	11	1.50045e-17	0.0179673	0.0205539	0.0131747	-0.0205539	0.02228	-0.92253	0.791832
1323	H3P	12	1.12333e-17	0.0183375	0.023207	0.0136399	-0.023207	0.0228541	-1.01544	0.740185
1423	H3P	13	6.14416e-18	0.0213239	0.0258017	0.0165411	-0.0258017	0.0269873	-0.95607	0.773687
1523	H3P	14	-2.62974e-19	0.0274263	0.0283382	0.0221335	-0.0283382	0.0352434	-0.804072	0.851162
171	H4P	0	-3.05002e-16	0.414532	-0.118542	0.377953	0.118542	0.560968	0.211317	0.996577
224	H4P	1	-1.86145e-16	0.312912	-0.0872449	0.285074	0.0872449	0.423298	0.206107	0.996821
324	H4P	2	-8.27616e-17	0.234571	-0.0565015	0.210269	0.0565015	0.315018	0.179359	0.997897
424	H4P	3	5.14883e-18	0.184399	-0.026312	0.15714	0.026312	0.242273	0.108605	0.999529
524	H4P	4	7.75861e-17	0.164718	0.00332362	0.129579	-0.00332362	0.209578	-0.0158586	0.999999
624	H4P	5	1.3455e-16	0.16772	0.0324052	0.125159	-0.0324052	0.209272	-0.154847	0.998642
724	H4P	6	1.76041e-16	0.179323	0.0609329	0.132477	-0.0609329	0.22295	-0.273303	0.992689
824	H4P	7	2.02059e-16	0.18924	0.0889067	0.14056	-0.0889067	0.235731	-0.377154	0.981291
924	H4P	8	2.12604e-16	0.192708	0.116327	0.143778	-0.116327	0.240434	-0.483819	0.96192
1024	H4P	9	2.07676e-16	0.188708	0.143192	0.14056	-0.143192	0.235304	-0.608542	0.928242
1126	H4P	10	1.87274e-16	0.179323	0.169504	0.132477	-0.169504	0.22295	-0.760279	0.870879
1225	H4P	11	1.514e-16	0.17069	0.195262	0.125159	-0.195262	0.21166	-0.92253	0.791869
1324	H4P	12	1.00052e-16	0.174206	0.220466	0.129579	-0.220466	0.217114	-1.01544	0.740172
1424	H4P	13	3.32316e-17	0.202577	0.245117	0.15714	-0.245117	0.256379	-0.95607	0.773629
1524	H4P	14	-4.90623e-17	0.26055	0.269213	0.210269	-0.269213	0.334812	-0.804072	0.8512
172	H5P	0	15.3808	3.31719	24.1058	3.02448	-8.72494	4.48901	-1.94362	0.226363
225	H5P	1	16.1513	2.50401	21.7868	2.28124	-5.63549	3.38734	-1.66369	0.3548
325	H5P	2	16.8212	1.8771	19.6099	1.68263	-2.78862	2.52086	-1.10622	0.686603
425	H5P	3	17.3907	1.47561	17.5751	1.25748	-0.184337	1.93873	-0.0950812	0.999684
525	H5P	4	17.8597	1.31812	15.6824	1.03693	2.17736	1.6771	1.29829	0.568128
625	H5P	5	18.2282	1.34214	13.9318	1.00156	4.29647	1.67465	2.56559	0.0648933
725	H5P	6	18.4963	1.43499	12.3233	1.06012	6.173	1.78411	3.46	0.00709341
825	H5P	7	18.6639	1.51435	10.8569	1.1248	7.80695	1.88638	4.13859	0.000897422
925	H5P	8	18.731	1.5421	9.53265	1.15055	9.1983	1.92402	4.78078	9.81003e-05
1025	H5P	9	18.6976	1.5101	8.35049	1.1248	10.3471	1.88297	5.4951	7.18935e-06
1127	H5P	10	18.5637	1.43499	7.31044	1.06012	11.2533	1.78411	6.30751	6.24417e-07
1226	H5P	11	18.3294	1.3659	6.41249	1.00156	11.9169	1.69376	7.03576	3.10452e-08
1325	H5P	12	17.9945	1.39404	5.65665	1.03693	12.3379	1.73741	7.10133	2.63037e-08
1425	H5P	13	17.5592	1.62107	5.04291	1.25748	12.5163	2.05162	6.10071	8.60042e-07
1525	H5P	14	17.0235	2.08499	4.57128	1.68263	12.4522	2.67925	4.64763	0.000139952
173	H7P	0	0.28825	0.259806	0.505866	0.23688	-0.217616	0.351584	-0.618958	0.924862
226	H7P	1	0.401049	0.196117	0.573952	0.178669	-0.172903	0.2653	-0.651725	0.913675
326	H7P	2	0.501926	0.147016	0.635764	0.131785	-0.133838	0.197436	-0.677879	0.904227
426	H7P	3	0.590882	0.115571	0.691303	0.0984871	-0.100421	0.151844	-0.661344	0.910342
526	H7P	4	0.667917	0.103236	0.740569	0.0812133	-0.0726518	0.131352	-0.553108	0.944756
626	H7P	5	0.73303	0.105118	0.783561	0.0784432	-0.0505308	0.131161	-0.385259	0.980106
726	H7P	6	0.786222	0.11239	0.82028	0.0830295	-0.0340577	0.139733	-0.243734	0.994779
826	H7P	7	0.827493	0.118606	0.850726	0.0880954	-0.0232325	0.147743	-0.157249	0.998579
926	H7P	8	0.856843	0.120779	0.874898	0.0901122	-0.0180554	0.150691	-0.119817	0.999368
1026	H7P	9	0.874271	0.118272	0.892797	0.0880954	-0.0185262	0.147476	-0.125622	0.999272
1128	H7P	10	0.879778	0.11239	0.904423	0.0830295	-0.024645	0.139733	-0.176372	0.997999
1227	H7P	11	0.873363	0.106979	0.909775	0.0784432	-0.0364117	0.132657	-0.274481	0.992591
1326	H7P	12	0.855028	0.109183	0.908854	0.0812133	-0.0538264	0.136075	-0.395563	0.97856
1426	H7P	13	0.824771	0.126964	0.90166	0.0984871	-0.0768892	0.160685	-0.478509	0.963106
1526	H7P	14	0.782593	0.163298	0.888192	0.131785	-0.1056	0.209842	-0.503235	0.957496
174	HDLZ	0	10.4975	0.105245	10.3345	0.0959575	0.162952	0.142423	1.14414	0.663313
227	HDLZ	1	10.5134	0.0794446	10.4123	0.0723767	0.101107	0.10747	0.94079	0.782061
327	HDLZ	2	10.5281	0.0595546	10.4843	0.0533846	0.0438041	0.0799792	0.547694	0.94626
427	HDLZ	3	10.5417	0.0468167	10.5507	0.039896	-0.00895631	0.0615101	-0.145607	0.998869
527	HDLZ	4	10.5542	0.0418199	10.6113	0.0328986	-0.0571744	0.0532092	-1.07452	0.705535
627	HDLZ	5	10.5654	0.042582	10.6663	0.0317764	-0.10085	0.0531317	-1.89812	0.244434
727	HDLZ	6	10.5756	0.0455278	10.7155	0.0336343	-0.139984	0.0566043	-2.47303	0.0794203
827	HDLZ	7	10.5845	0.0480457	10.7591	0.0356865	-0.174575	0.0598491	-2.91692	0.0283127
927	HDLZ	8	10.5923	0.0489262	10.7969	0.0365034	-0.204624	0.0610432	-3.35212	0.00910286
1027	HDLZ	9	10.599	0.0479107	10.8291	0.0356865	-0.230131	0.0597408	-3.85215	0.00208797
1129	HDLZ	10	10.6044	0.0455278	10.8555	0.0336343	-0.251095	0.0566043	-4.43597	0.000329419
1228	HDLZ	11	10.6088	0.043336	10.8763	0.0317764	-0.267517	0.0537378	-4.97819	5.55195e-05
1327	HDLZ	12	10.6119	0.0442288	10.8913	0.0328986	-0.279397	0.0551226	-5.06864	3.09663e-05
1427	HDLZ	13	10.614	0.0514317	10.9007	0.039896	-0.286734	0.0650916	-4.40509	0.000471201
1527	HDLZ	14	10.6148	0.0661503	10.9043	0.0533846	-0.289529	0.0850046	-3.40604	0.00774801
175	His	0	83.6213	8.80756	88.3483	10.2549	-4.727	13.518	-0.349683	0.984809
228	His	1	81.0282	6.56232	82.3502	8.0086	-1.32195	10.3538	-0.127678	0.999227
328	His	2	78.7588	4.90745	77.2499	6.14805	1.50889	7.86649	0.191813	0.997403
428	His	3	76.813	3.98506	73.0474	4.71846	3.76553	6.17613	0.609691	0.927232
528	His	4	75.1908	3.80231	69.7428	3.77045	5.44796	5.3548	1.0174	0.737987
628	His	5	73.8922	4.07	67.336	3.30201	6.55617	5.24101	1.25094	0.597054
728	His	6	72.9173	4.43896	65.8271	3.18379	7.09019	5.46268	1.29793	0.568407
828	His	7	72.2659	4.70405	65.2159	3.20819	7.04999	5.69391	1.23816	0.60484
928	His	8	71.9382	4.77899	65.5027	3.21124	6.43559	5.75768	1.11774	0.678634
1028	His	9	71.9342	4.64643	66.6872	3.11459	5.24698	5.59375	0.938007	0.782323
1130	His	10	72.2537	4.3455	68.7696	2.92032	3.48416	5.23561	0.665472	0.908068
1229	His	11	72.8969	3.99685	71.7498	2.72568	1.14713	4.83778	0.237119	0.995132
1328	His	12	73.8637	3.85591	75.6278	2.75733	-1.76411	4.74035	-0.372147	0.981813
1428	His	13	75.1541	4.27997	80.4037	3.28821	-5.24955	5.39726	-0.972632	0.763429
1528	His	14	76.7682	5.4617	86.0774	4.40293	-9.3092	7.01541	-1.32696	0.55034
176	Ile	0	156.103	22.6713	187.705	26.3968	-31.6028	34.7963	-0.908223	0.798428
229	Ile	1	154.464	16.8919	173.176	20.6147	-18.712	26.6515	-0.7021	0.894211
329	Ile	2	153.173	12.6321	160.037	15.8255	-6.86456	20.2489	-0.339009	0.98612
429	Ile	3	152.227	10.2578	148.288	12.1457	3.93961	15.8978	0.247809	0.994455
529	Ile	4	151.629	9.78742	137.928	9.70542	13.7005	13.7836	0.993968	0.751459
629	Ile	5	151.376	10.4765	128.958	8.4996	22.4181	13.4907	1.66174	0.357505
729	Ile	6	151.471	11.4262	121.378	8.1953	30.0924	14.0613	2.14008	0.161179
829	Ile	7	151.912	12.1086	115.188	8.25811	36.7235	14.6565	2.5056	0.0772108
929	Ile	8	152.699	12.3015	110.388	8.26596	42.3112	14.8207	2.85488	0.0356207
1029	Ile	9	153.833	11.9603	106.977	8.01718	46.8557	14.3987	3.25416	0.0135663
1131	Ile	10	155.314	11.1856	104.957	7.51712	50.3569	13.4768	3.73655	0.00374715
1230	Ile	11	157.141	10.2882	104.326	7.0161	52.8148	12.4528	4.2412	0.0010393
1329	Ile	12	159.314	9.9254	105.085	7.09756	54.2294	12.202	4.4443	0.000624297
1429	Ile	13	161.834	11.0169	107.234	8.46409	54.6007	13.8929	3.93011	0.00226591
1529	Ile	14	164.701	14.0588	110.772	11.3335	53.9288	18.0582	2.98639	0.0260447
177	L.cHDLP	0	17.1558	2.50312	20.132	2.28224	-2.97621	3.38736	-0.878622	0.814767
230	L.cHDLP	1	17.9395	1.8895	19.8091	1.72139	-1.86964	2.55605	-0.731457	0.883073
330	L.cHDLP	2	18.6583	1.41644	19.4592	1.26969	-0.800912	1.90221	-0.421043	0.974339
430	L.cHDLP	3	19.3122	1.11348	19.0823	0.948879	0.229975	1.46294	0.1572	0.998579
530	L.cHDLP	4	19.9014	0.994637	18.6784	0.782453	1.22302	1.26552	0.96642	0.767906
630	L.cHDLP	5	20.4257	1.01276	18.2475	0.755765	2.17823	1.26367	1.72373	0.324718
730	L.cHDLP	6	20.8852	1.08282	17.7896	0.799951	3.09559	1.34626	2.29939	0.114627
830	L.cHDLP	7	21.2798	1.14271	17.3047	0.84876	3.97512	1.42344	2.79261	0.0385397
930	L.cHDLP	8	21.6097	1.16365	16.7929	0.86819	4.8168	1.45184	3.31772	0.00995628
1030	L.cHDLP	9	21.8747	1.1395	16.254	0.84876	5.62065	1.42086	3.9558	0.00153863
1132	L.cHDLP	10	22.0748	1.08282	15.6882	0.799951	6.38665	1.34626	4.74398	0.000120558
1231	L.cHDLP	11	22.2101	1.03069	15.0953	0.755765	7.11481	1.27809	5.56676	7.02815e-06
1330	L.cHDLP	12	22.2806	1.05193	14.4755	0.782453	7.80514	1.31103	5.95346	1.59598e-06
1430	L.cHDLP	13	22.2863	1.22324	13.8287	0.948879	8.45762	1.54813	5.46314	1.04977e-05
1530	L.cHDLP	14	22.2272	1.57331	13.1549	1.26969	9.07226	2.02173	4.48737	0.000373854
178	LDLZ	0	20.7417	0.429034	21.0667	0.394068	-0.325004	0.582546	-0.557903	0.943344
231	LDLZ	1	20.7475	0.323859	21.0579	0.298339	-0.310397	0.44033	-0.70492	0.893745
331	LDLZ	2	20.7625	0.242777	21.0533	0.221387	-0.290858	0.328562	-0.885244	0.811373
431	LDLZ	3	20.7864	0.19085	21.0528	0.166794	-0.266384	0.253464	-1.05097	0.719382
531	LDLZ	4	20.8194	0.170481	21.0564	0.138181	-0.236978	0.219448	-1.07988	0.702607
631	LDLZ	5	20.8615	0.173587	21.0641	0.13285	-0.202638	0.21859	-0.927021	0.789369
731	LDLZ	6	20.9126	0.185596	21.076	0.139479	-0.163364	0.232164	-0.703659	0.894255
831	LDLZ	7	20.9727	0.195861	21.0919	0.147075	-0.119158	0.244933	-0.486491	0.961317
931	LDLZ	8	21.0419	0.19945	21.1119	0.14984	-0.0700177	0.249464	-0.280673	0.992082
1031	LDLZ	9	21.1201	0.19531	21.1361	0.146095	-0.0159443	0.243905	-0.0653709	0.999897
1133	LDLZ	10	21.2074	0.185596	21.1643	0.13742	0.0430624	0.230933	0.186472	0.997636
1232	LDLZ	11	21.3037	0.176661	21.1967	0.12963	0.107003	0.219119	0.488331	0.960898
1331	LDLZ	12	21.4091	0.1803	21.2332	0.134113	0.175876	0.22471	0.78268	0.86089
1431	LDLZ	13	21.5235	0.209664	21.2738	0.162686	0.249683	0.265378	0.940857	0.781896
1531	LDLZ	14	21.6469	0.269665	21.3185	0.217792	0.328423	0.34663	0.947475	0.778204
179	Lys	0	383.757	41.864	418.271	48.7434	-34.5141	64.2535	-0.537155	0.948557
232	Lys	1	377.95	31.1919	392.397	38.0664	-14.4472	49.2137	-0.29356	0.990876
332	Lys	2	372.45	23.3261	369.755	29.2229	2.69491	37.3909	0.072074	0.99986
432	Lys	3	367.258	18.9417	350.346	22.4277	16.9122	29.3563	0.5761	0.937657
532	Lys	4	362.373	18.0731	334.169	17.9217	28.2046	25.4524	1.10813	0.684408
632	Lys	5	357.796	19.3455	321.224	15.6951	36.5722	24.9115	1.46809	0.465483
732	Lys	6	353.526	21.0992	311.511	15.1331	42.015	25.9651	1.61813	0.380822
832	Lys	7	349.564	22.3593	305.031	15.2491	44.5329	27.0642	1.64545	0.366348
932	Lys	8	345.909	22.7154	301.783	15.2636	44.126	27.3673	1.61236	0.383939
1032	Lys	9	342.562	22.0854	301.768	14.8042	40.7943	26.5881	1.53431	0.427031
1134	Lys	10	339.522	20.655	304.984	13.8808	34.5378	24.8858	1.38785	0.513192
1233	Lys	11	336.79	18.9978	311.433	12.9557	25.3564	22.9949	1.1027	0.687781
1332	Lys	12	334.365	18.3279	321.114	13.1061	13.2502	22.5318	0.588067	0.934046
1432	Lys	13	332.247	20.3435	334.028	15.6295	-1.78085	25.6542	-0.0694176	0.999875
1532	Lys	14	330.437	25.9605	350.174	20.928	-19.7367	33.3456	-0.591884	0.932912
180	lysoPC.a.C16.0	0	167.707	28.587	173.415	33.2846	-5.70759	43.8757	-0.130085	0.999183
233	lysoPC.a.C16.0	1	160.831	21.2995	166.052	25.9937	-5.22047	33.6057	-0.155345	0.998613
333	lysoPC.a.C16.0	2	155.01	15.9283	159.062	19.9549	-4.05259	25.5325	-0.158723	0.998521
433	lysoPC.a.C16.0	3	150.243	12.9344	152.447	15.3148	-2.20395	20.0461	-0.109944	0.999506
533	lysoPC.a.C16.0	4	146.531	12.3413	146.205	12.2379	0.325468	17.3802	0.0187263	0.999998
633	lysoPC.a.C16.0	5	143.873	13.2101	140.337	10.7174	3.53565	17.0109	0.207846	0.996705
733	lysoPC.a.C16.0	6	142.27	14.4077	134.843	10.3337	7.4266	17.7304	0.418863	0.974454
833	lysoPC.a.C16.0	7	141.721	15.2681	129.723	10.4129	11.9983	18.4809	0.649228	0.913957
933	lysoPC.a.C16.0	8	142.227	15.5113	124.976	10.4228	17.2508	18.6879	0.923102	0.790362
1033	lysoPC.a.C16.0	9	143.788	15.0811	120.604	10.1091	23.184	18.1558	1.27695	0.580914
1135	lysoPC.a.C16.0	10	146.403	14.1043	116.605	9.47858	29.7981	16.9934	1.75351	0.311586
1234	lysoPC.a.C16.0	11	150.072	12.9727	112.979	8.84683	37.0928	15.7021	2.36228	0.104447
1333	lysoPC.a.C16.0	12	154.796	12.5153	109.728	8.94954	45.0684	15.3859	2.9292	0.0295669
1433	lysoPC.a.C16.0	13	160.575	13.8916	106.85	10.6726	53.7247	17.5181	3.06682	0.0213177
1533	lysoPC.a.C16.0	14	167.408	17.7272	104.346	14.2907	63.0618	22.7701	2.76949	0.0436439
181	lysoPC.a.C17.0	0	2.52303	0.428593	3.52385	0.499023	-1.00082	0.657812	-1.52143	0.434417
234	lysoPC.a.C17.0	1	2.49453	0.319335	3.22762	0.389714	-0.733086	0.503837	-1.45501	0.473034
334	lysoPC.a.C17.0	2	2.47237	0.238806	2.9584	0.299176	-0.486032	0.382799	-1.26968	0.5855
434	lysoPC.a.C17.0	3	2.45655	0.193921	2.71621	0.22961	-0.259655	0.300543	-0.863955	0.821229
534	lysoPC.a.C17.0	4	2.44707	0.185028	2.50103	0.183478	-0.0539547	0.260575	-0.20706	0.996741
634	lysoPC.a.C17.0	5	2.44393	0.198054	2.31286	0.160682	0.131069	0.255038	0.513921	0.954494
734	lysoPC.a.C17.0	6	2.44713	0.216009	2.15171	0.154929	0.295417	0.265825	1.11132	0.682849
834	lysoPC.a.C17.0	7	2.45667	0.228909	2.01758	0.156117	0.439087	0.277077	1.58471	0.398575
934	lysoPC.a.C17.0	8	2.47255	0.232555	1.91047	0.156265	0.562081	0.28018	2.00615	0.206174
1034	lysoPC.a.C17.0	9	2.49477	0.226105	1.83037	0.151562	0.664399	0.272203	2.44082	0.0889003
1136	lysoPC.a.C17.0	10	2.52333	0.21146	1.77729	0.142109	0.74604	0.254775	2.92823	0.0299749
1235	lysoPC.a.C17.0	11	2.55823	0.194494	1.75123	0.132637	0.807004	0.235416	3.42799	0.00872964
1334	lysoPC.a.C17.0	12	2.59947	0.187636	1.75218	0.134177	0.847292	0.230675	3.6731	0.00452106
1434	lysoPC.a.C17.0	13	2.64705	0.208272	1.78015	0.160011	0.866903	0.262641	3.30071	0.0119284
1534	lysoPC.a.C17.0	14	2.70097	0.265777	1.83513	0.214255	0.865838	0.341384	2.53626	0.0727686
182	lysoPC.a.C18.2	0	131.368	22.1243	123.814	25.76	7.55381	33.9568	0.222454	0.995969
235	lysoPC.a.C18.2	1	127.304	16.4843	118.559	20.1174	8.74564	26.0085	0.336261	0.986441
335	lysoPC.a.C18.2	2	123.868	12.3274	113.437	15.4437	10.4313	19.7604	0.527889	0.950974
435	lysoPC.a.C18.2	3	121.058	10.0104	108.447	11.8526	12.6108	15.5143	0.81285	0.846127
535	lysoPC.a.C18.2	4	118.875	9.55129	103.591	9.47127	15.2841	13.4511	1.13627	0.667547
635	lysoPC.a.C18.2	5	117.319	10.2237	98.8675	8.29454	18.4512	13.1652	1.40151	0.504652
735	lysoPC.a.C18.2	6	116.389	11.1505	94.2768	7.99758	22.1121	13.7221	1.61142	0.38379
835	lysoPC.a.C18.2	7	116.086	11.8164	89.8191	8.05888	26.2669	14.3029	1.83647	0.273382
935	lysoPC.a.C18.2	8	116.41	12.0047	85.4941	8.06654	30.9154	14.4631	2.13754	0.161767
1035	lysoPC.a.C18.2	9	117.36	11.6717	81.3021	7.82376	36.0578	14.0513	2.56615	0.0678799
1137	lysoPC.a.C18.2	10	118.937	10.9158	77.2429	7.33576	41.6941	13.1517	3.17024	0.016739
1236	lysoPC.a.C18.2	11	121.141	10.04	73.3165	6.84683	47.8241	12.1524	3.93538	0.00199288
1335	lysoPC.a.C18.2	12	123.971	9.68594	69.5231	6.92632	54.448	11.9076	4.57253	0.000367329
1435	lysoPC.a.C18.2	13	127.428	10.7511	65.8625	8.25989	61.5657	13.5578	4.54099	0.000431319
1535	lysoPC.a.C18.2	14	131.512	13.7196	62.3348	11.06	69.1772	17.6225	3.9255	0.00232397
183	lysoPC.a.C20.4	0	31.1282	5.29546	33.4095	6.16565	-2.28133	8.12755	-0.280691	0.992002
236	lysoPC.a.C20.4	1	29.3016	3.94553	30.8285	4.81509	-1.52691	6.22513	-0.245281	0.994622
336	lysoPC.a.C20.4	2	27.7776	2.95056	28.4019	3.69646	-0.624292	4.72965	-0.131995	0.999147
436	lysoPC.a.C20.4	3	26.5563	2.39598	26.1298	2.83693	0.426507	3.71334	0.114858	0.999437
536	lysoPC.a.C20.4	4	25.6378	2.2861	24.0123	2.26695	1.62549	3.21952	0.504887	0.956706
636	lysoPC.a.C20.4	5	25.0219	2.44705	22.0492	1.9853	2.97267	3.1511	0.943374	0.779694
736	lysoPC.a.C20.4	6	24.7087	2.66888	20.2407	1.91422	4.46803	3.28438	1.36039	0.529908
836	lysoPC.a.C20.4	7	24.6982	2.82827	18.5866	1.92889	6.11157	3.42341	1.78523	0.29663
936	lysoPC.a.C20.4	8	24.9904	2.87332	17.0871	1.93073	7.90331	3.46174	2.28304	0.122517
1036	lysoPC.a.C20.4	9	25.5852	2.79362	15.742	1.87262	9.84323	3.36318	2.92676	0.0298258
1138	lysoPC.a.C20.4	10	26.4828	2.61269	14.5515	1.75581	11.9313	3.14786	3.7903	0.00324782
1237	lysoPC.a.C20.4	11	27.683	2.40306	13.5154	1.63879	14.1676	2.90867	4.87083	0.000159273
1336	lysoPC.a.C20.4	12	29.186	2.31833	12.6339	1.65781	16.5521	2.85009	5.80758	5.49188e-06
1436	lysoPC.a.C20.4	13	30.9916	2.57329	11.9068	1.977	19.0848	3.24505	5.8812	5.40706e-06
1536	lysoPC.a.C20.4	14	33.0999	3.2838	11.3343	2.64722	21.7656	4.21795	5.16024	4.2677e-05
184	M.cHDLP	0	-1.98251e-16	0.454894	-0.130085	0.414753	0.130085	0.615588	0.211317	0.996577
237	M.cHDLP	1	-1.14413e-16	0.34338	-0.0957398	0.312831	0.0957398	0.464514	0.206107	0.996822
337	M.cHDLP	2	-4.2327e-17	0.257411	-0.0620029	0.230742	0.0620029	0.345691	0.179359	0.997897
437	M.cHDLP	3	1.80075e-17	0.202354	-0.0288739	0.172441	0.0288739	0.265863	0.108605	0.999529
537	M.cHDLP	4	6.65903e-17	0.180757	0.00364723	0.142196	-0.00364723	0.229984	-0.0158586	0.999999
637	M.cHDLP	5	1.03421e-16	0.184051	0.0355605	0.137346	-0.0355605	0.229649	-0.154847	0.998642
737	M.cHDLP	6	1.28501e-16	0.196783	0.0668659	0.145376	-0.0668659	0.244658	-0.273303	0.992682
837	M.cHDLP	7	1.41828e-16	0.207666	0.0975634	0.154246	-0.0975634	0.258683	-0.377154	0.981294
937	M.cHDLP	8	1.43404e-16	0.211472	0.127653	0.157777	-0.127653	0.263845	-0.483819	0.961935
1037	M.cHDLP	9	1.33228e-16	0.207083	0.157135	0.154246	-0.157135	0.258215	-0.608542	0.928251
1139	M.cHDLP	10	1.113e-16	0.196783	0.186009	0.145376	-0.186009	0.244658	-0.760279	0.870865
1238	M.cHDLP	11	7.7621e-17	0.187309	0.214275	0.137346	-0.214275	0.232269	-0.92253	0.791837
1337	M.cHDLP	12	3.21899e-17	0.191168	0.241933	0.142196	-0.241933	0.238254	-1.01544	0.740181
1437	M.cHDLP	13	-2.49929e-17	0.222301	0.268983	0.172441	-0.268983	0.281343	-0.95607	0.773665
1537	M.cHDLP	14	-9.39275e-17	0.285919	0.295426	0.230742	-0.295426	0.367412	-0.804072	0.851193
185	M.TRLP	0	79.1908	25.2218	26.2219	22.9962	52.969	34.1316	1.55191	0.416481
238	M.TRLP	1	68.7649	19.0389	38.4338	17.3451	30.3311	25.7552	1.17767	0.642895
338	M.TRLP	2	59.7538	14.2722	48.8968	12.7936	10.8571	19.167	0.566446	0.940994
438	M.TRLP	3	52.1577	11.2196	57.6107	9.56106	-5.45302	14.7409	-0.369925	0.982311
538	M.TRLP	4	45.9764	10.0221	64.5756	7.88413	-18.5992	12.7516	-1.45858	0.4703
638	M.TRLP	5	41.21	10.2048	69.7914	7.61521	-28.5814	12.733	-2.24468	0.129385
738	M.TRLP	6	37.8585	10.9107	73.2583	8.06044	-35.3998	13.5652	-2.6096	0.0593139
838	M.TRLP	7	35.9219	11.5141	74.9761	8.55224	-39.0542	14.3428	-2.72291	0.045524
938	M.TRLP	8	35.4002	11.7251	74.9449	8.74803	-39.5447	14.629	-2.70318	0.0474417
1038	M.TRLP	9	36.2934	11.4818	73.1647	8.55224	-36.8713	14.3169	-2.57537	0.0637313
1140	M.TRLP	10	38.6015	10.9107	69.6354	8.06044	-31.0339	13.5652	-2.28776	0.117813
1239	M.TRLP	11	42.3245	10.3854	64.3572	7.61521	-22.0327	12.8782	-1.71085	0.33061
1338	M.TRLP	12	47.4623	10.5994	57.3299	7.88413	-9.86754	13.2101	-0.746969	0.876501
1438	M.TRLP	13	54.0151	12.3256	48.5535	9.56106	5.46153	15.5992	0.350117	0.984918
1538	M.TRLP	14	61.9827	15.8529	38.0282	12.7936	23.9545	20.3713	1.17589	0.644081
186	Met	0	108.993	15.2886	115.327	17.801	-6.33404	23.4652	-0.269933	0.992869
239	Met	1	111.341	11.3912	108.033	13.9017	3.30849	17.9727	0.184084	0.997702
339	Met	2	113.177	8.51861	101.266	10.6721	11.9117	13.6551	0.872329	0.817111
439	Met	3	114.502	6.91747	95.026	8.19054	19.4756	10.7208	1.81661	0.282305
539	Met	4	115.314	6.60024	89.3135	6.54494	26.0002	9.29513	2.79718	0.0406734
639	Met	5	115.614	7.06491	84.1282	5.73179	31.4854	9.0976	3.46085	0.00772103
739	Met	6	115.401	7.70537	79.4701	5.52658	35.9314	9.4824	3.78927	0.00321663
839	Met	7	114.677	8.16553	75.3393	5.56894	39.338	9.88378	3.98006	0.00191147
939	Met	8	113.441	8.29562	71.7357	5.57423	41.7053	9.99446	4.17284	0.00113928
1039	Met	9	111.693	8.06551	68.6594	5.40647	43.0333	9.70991	4.43189	0.000424289
1141	Met	10	109.432	7.54313	66.1103	5.06924	43.3219	9.08824	4.76681	0.00015976
1240	Met	11	106.66	6.93793	64.0885	4.73138	42.5713	8.39767	5.06942	7.44754e-05
1339	Met	12	103.375	6.69329	62.5939	4.78631	40.7813	8.22854	4.95608	9.55058e-05
1439	Met	13	99.5785	7.42938	61.6265	5.70784	37.952	9.36884	4.05088	0.00152729
1539	Met	14	95.2698	9.4807	61.1864	7.64283	34.0834	12.1777	2.79884	0.0404211
187	NHDLC	0	100.658	14.8037	110.913	13.4974	-10.2542	20.0331	-0.511862	0.955426
240	NHDLC	1	105.8	11.1747	112.26	10.1805	-6.45946	15.1167	-0.427306	0.973227
340	NHDLC	2	110.546	8.37693	113.19	7.50906	-2.64441	11.2498	-0.235062	0.995309
440	NHDLC	3	114.895	6.58522	113.704	5.61176	1.19096	8.65199	0.137651	0.999045
540	NHDLC	4	118.847	5.88238	113.801	4.6275	5.04664	7.48439	0.674288	0.905529
640	NHDLC	5	122.403	5.98958	113.481	4.46966	8.92263	7.47348	1.19391	0.633218
740	NHDLC	6	125.563	6.40392	112.744	4.73099	12.8189	7.96194	1.61003	0.383916
840	NHDLC	7	128.326	6.7581	111.591	5.01965	16.7356	8.41836	1.98798	0.209279
940	NHDLC	8	130.693	6.88194	110.02	5.13456	20.6725	8.58631	2.40761	0.0920592
1040	NHDLC	9	132.663	6.73911	108.033	5.01965	24.6297	8.40312	2.93102	0.0273919
1142	NHDLC	10	134.237	6.40392	105.63	4.73099	28.6073	7.96194	3.59301	0.00469986
1241	NHDLC	11	135.414	6.09562	102.809	4.46966	32.6052	7.55874	4.31357	0.000483163
1340	NHDLC	12	136.195	6.2212	99.572	4.6275	36.6234	7.75353	4.72345	0.000110346
1440	NHDLC	13	136.58	7.23437	95.918	5.61176	40.6619	9.15576	4.44112	0.000349792
1540	NHDLC	14	136.568	9.30468	91.8472	7.50906	44.7207	11.9567	3.74021	0.00306898
188	Nitro.Tyr	0	2.14139e-18	0.00103203	-0.000705107	0.00120162	0.000705107	0.00158398	0.44515	0.969623
241	Nitro.Tyr	1	1.88913e-18	0.000768943	-0.000373549	0.000938411	0.000373549	0.00121321	0.3079	0.989511
341	Nitro.Tyr	2	1.66577e-18	0.000575034	-8.73401e-05	0.000720401	8.73401e-05	0.00092176	0.0947536	0.999683
441	Nitro.Tyr	3	1.47132e-18	0.000466952	0.00015352	0.000552888	-0.00015352	0.000723691	-0.212134	0.996496
541	Nitro.Tyr	4	1.30577e-18	0.000445538	0.000349031	0.000441805	-0.000349031	0.000627451	-0.556268	0.943354
641	Nitro.Tyr	5	1.16913e-18	0.000476904	0.000499193	0.000386914	-0.000499193	0.000614117	-0.812862	0.846216
741	Nitro.Tyr	6	1.06139e-18	0.000520137	0.000604006	0.000373062	-0.000604006	0.000640092	-0.943624	0.779619
841	Nitro.Tyr	7	9.8255e-19	0.0005512	0.000663471	0.000375921	-0.000663471	0.000667187	-0.99443	0.751165
941	Nitro.Tyr	8	9.32616e-19	0.000559981	0.000677586	0.000376279	-0.000677586	0.000674659	-1.00434	0.745579
1041	Nitro.Tyr	9	9.11585e-19	0.000544448	0.000646353	0.000364954	-0.000646353	0.00065545	-0.98612	0.75591
1143	Nitro.Tyr	10	9.19458e-19	0.000509186	0.000569771	0.00034219	-0.000569771	0.000613486	-0.928743	0.787478
1242	Nitro.Tyr	11	9.56234e-19	0.000468333	0.000447839	0.000319383	-0.000447839	0.00056687	-0.790022	0.856845
1341	Nitro.Tyr	12	1.02191e-18	0.000451819	0.000280559	0.000323091	-0.000280559	0.000555453	-0.5051	0.95665
1441	Nitro.Tyr	13	1.1165e-18	0.000501507	6.79306e-05	0.000385298	-6.79306e-05	0.000632427	-0.107413	0.999539
1541	Nitro.Tyr	14	1.23998e-18	0.000639978	-0.000190047	0.000515916	0.000190047	0.000822035	0.231191	0.995482
189	NLDLC	0	12.9	15.0787	-17.0429	13.7481	29.9429	20.4053	1.4674	0.464858
242	NLDLC	1	13.325	11.3823	-9.6625	10.3696	22.9875	15.3976	1.49293	0.44983
342	NLDLC	2	13.7333	8.53256	-2.22857	7.64857	15.9619	11.4589	1.39298	0.509941
442	NLDLC	3	14.125	6.70756	5.25893	5.71602	8.86607	8.81273	1.00605	0.74558
542	NLDLC	4	14.5	5.99166	12.8	4.71347	1.7	7.62344	0.222996	0.995986
642	NLDLC	5	14.8583	6.10085	20.3946	4.5527	-5.53631	7.61233	-0.727282	0.884932
742	NLDLC	6	15.2	6.5229	28.0429	4.81888	-12.8429	8.10986	-1.58361	0.398649
842	NLDLC	7	15.525	6.88365	35.7446	5.1129	-20.2196	8.57476	-2.35804	0.10237
942	NLDLC	8	15.8333	7.00979	43.5	5.22995	-27.6667	8.74583	-3.16341	0.015097
1042	NLDLC	9	16.125	6.86431	51.3089	5.1129	-35.1839	8.55924	-4.11064	0.00101083
1144	NLDLC	10	16.4	6.5229	59.1714	4.81888	-42.7714	8.10986	-5.27401	1.86123e-05
1243	NLDLC	11	16.6583	6.20887	67.0875	4.5527	-50.4292	7.69917	-6.54995	1.9213e-07
1342	NLDLC	12	16.9	6.33678	75.0571	4.71347	-58.1571	7.89757	-7.36393	1.14629e-08
1442	NLDLC	13	17.125	7.36877	83.0804	5.71602	-65.9554	9.32586	-7.07231	3.24037e-08
1542	NLDLC	14	17.3333	9.47755	91.1571	7.64857	-73.8238	12.1789	-6.06164	1.11838e-06
190	NTC	0	159.817	24.3165	127.461	22.1707	32.356	32.9064	0.983274	0.758518
243	NTC	1	163.464	18.3555	137.243	16.7225	26.2212	24.8307	1.056	0.71652
343	NTC	2	166.965	13.7599	146.248	12.3344	20.717	18.479	1.12111	0.677537
443	NTC	3	170.32	10.8169	154.476	9.21787	15.8434	14.2118	1.11481	0.68119
543	NTC	4	173.528	9.66239	161.927	7.60113	11.6004	12.2939	0.943591	0.780548
643	NTC	5	176.589	9.83847	168.601	7.34187	7.98791	12.2759	0.650697	0.914071
743	NTC	6	179.504	10.5191	174.498	7.77112	5.00604	13.0783	0.382775	0.980478
843	NTC	7	182.272	11.1008	179.617	8.24526	2.65474	13.828	0.191983	0.997425
943	NTC	8	184.893	11.3043	183.959	8.43402	0.934026	14.1039	0.0662248	0.999893
1043	NTC	9	187.368	11.0697	187.524	8.24526	-0.156106	13.803	-0.0113096	0.999999
1145	NTC	10	189.696	10.5191	190.312	7.77112	-0.615657	13.0783	-0.0470748	0.999961
1244	NTC	11	191.878	10.0127	192.323	7.34187	-0.444626	12.416	-0.0358108	0.999983
1343	NTC	12	193.913	10.2189	193.556	7.60113	0.356986	12.7359	0.0280298	0.999992
1443	NTC	13	195.801	11.8832	194.012	9.21787	1.78918	15.0392	0.118967	0.999382
1543	NTC	14	197.543	15.2839	193.691	12.3344	3.85196	19.6401	0.196127	0.997258
191	NTRLC	0	46.0083	7.62908	33.907	6.95587	12.1013	10.3241	1.17214	0.646357
244	NTRLC	1	44.0933	5.75887	34.9237	5.24652	9.16956	7.79041	1.17703	0.643251
344	NTRLC	2	42.442	4.31706	35.5254	3.8698	6.91661	5.79762	1.19301	0.633558
444	NTRLC	3	41.0544	3.3937	35.7119	2.89202	5.34248	4.45881	1.19819	0.630347
544	NTRLC	4	39.9306	3.03149	35.4834	2.38479	4.44717	3.85709	1.15299	0.658147
644	NTRLC	5	39.0704	3.08673	34.8398	2.30345	4.23069	3.85147	1.09846	0.691231
744	NTRLC	6	38.4741	3.30027	33.781	2.43812	4.69302	4.10319	1.14375	0.663491
844	NTRLC	7	38.1414	3.48279	32.3073	2.58688	5.83418	4.33841	1.34478	0.539628
944	NTRLC	8	38.0725	3.54661	30.4184	2.6461	7.65416	4.42496	1.72977	0.321774
1044	NTRLC	9	38.2674	3.47301	28.1144	2.58688	10.153	4.33056	2.3445	0.105017
1146	NTRLC	10	38.7259	3.30027	25.3953	2.43812	13.3306	4.10319	3.24883	0.0118331
1245	NTRLC	11	39.4482	3.14138	22.2612	2.30345	17.187	3.8954	4.41214	0.000391105
1344	NTRLC	12	40.4343	3.2061	18.712	2.38479	21.7223	3.99579	5.4363	1.12758e-05
1444	NTRLC	13	41.684	3.72824	14.7476	2.89202	26.9364	4.71843	5.70877	3.81672e-06
1544	NTRLC	14	43.1975	4.79518	10.3682	3.8698	32.8293	6.16191	5.32779	2.91427e-05
192	Orn	0	103.874	13.3356	113.38	15.527	-9.50628	20.4677	-0.464452	0.965748
245	Orn	1	102.255	9.93608	103.98	12.1259	-1.72482	15.6768	-0.110023	0.999505
345	Orn	2	100.761	7.43044	95.4172	9.30884	5.34357	11.9107	0.448634	0.968949
445	Orn	3	99.3897	6.03383	87.6909	7.14428	11.6989	9.35135	1.25104	0.597033
545	Orn	4	98.1423	5.75712	80.8011	5.70889	17.3411	8.10777	2.13883	0.16146
645	Orn	5	97.0184	6.16243	74.7481	4.99961	22.2703	7.93547	2.80643	0.0399163
745	Orn	6	96.0181	6.72108	69.5317	4.82061	26.4864	8.27111	3.20228	0.0156453
845	Orn	7	95.1415	7.12247	65.152	4.85756	29.9895	8.62122	3.47856	0.00750742
945	Orn	8	94.3884	7.23593	61.609	4.86218	32.7794	8.71777	3.76007	0.00364525
1045	Orn	9	93.7589	7.03522	58.9026	4.71584	34.8563	8.46956	4.11548	0.00135568
1147	Orn	10	93.2531	6.57957	57.0329	4.4217	36.2202	7.9273	4.56904	0.000395446
1246	Orn	11	92.8708	6.05167	55.9999	4.12699	36.8709	7.32494	5.03361	6.46624e-05
1345	Orn	12	92.6122	5.83829	55.8036	4.1749	36.8086	7.17742	5.12839	6.41276e-05
1445	Orn	13	92.4771	6.48035	56.4439	4.97872	36.0332	8.17206	4.40932	0.000585162
1545	Orn	14	92.4656	8.26963	57.9209	6.66653	34.5448	10.6221	3.25215	0.0136109
193	PC.aa.C32.0	0	12.0925	1.53392	10.6395	1.78599	1.45297	2.35429	0.617159	0.924838
246	PC.aa.C32.0	1	11.719	1.14289	10.6363	1.39477	1.08268	1.80322	0.600416	0.930209
346	PC.aa.C32.0	2	11.4095	0.85468	10.6129	1.07074	0.796628	1.37002	0.58147	0.936042
446	PC.aa.C32.0	3	11.1641	0.694036	10.5693	0.821765	0.594813	1.07563	0.552989	0.944273
546	PC.aa.C32.0	4	10.9827	0.662209	10.5055	0.65666	0.477235	0.932589	0.511731	0.955042
646	PC.aa.C32.0	5	10.8653	0.708829	10.4214	0.575076	0.443894	0.912771	0.486315	0.961024
746	PC.aa.C32.0	6	10.812	0.773087	10.3172	0.554487	0.494791	0.951378	0.520078	0.952967
846	PC.aa.C32.0	7	10.8227	0.819256	10.1928	0.558737	0.629924	0.991649	0.635229	0.918744
946	PC.aa.C32.0	8	10.8975	0.832307	10.0482	0.559268	0.849295	1.00275	0.846963	0.829672
1046	PC.aa.C32.0	9	11.0363	0.809221	9.88338	0.542436	1.1529	0.974205	1.18343	0.638566
1148	PC.aa.C32.0	10	11.2391	0.75681	9.69836	0.508602	1.54075	0.911832	1.68973	0.343445
1247	PC.aa.C32.0	11	11.506	0.696089	9.49314	0.474703	2.01283	0.842546	2.38899	0.0986401
1346	PC.aa.C32.0	12	11.8369	0.671544	9.26771	0.480215	2.56915	0.825577	3.11194	0.0188857
1446	PC.aa.C32.0	13	12.2318	0.745397	9.02209	0.572673	3.20971	0.939985	3.41464	0.00875436
1546	PC.aa.C32.0	14	12.6908	0.951208	8.75627	0.766813	3.9345	1.2218	3.22025	0.0145345
194	PC.aa.C32.2	0	1.32597	0.209982	1.51557	0.244488	-0.189598	0.322284	-0.588295	0.933973
247	PC.aa.C32.2	1	1.29057	0.156453	1.39934	0.190934	-0.10877	0.246847	-0.44064	0.970501
347	PC.aa.C32.2	2	1.25928	0.116999	1.29315	0.146576	-0.0338688	0.187546	-0.180589	0.997828
447	PC.aa.C32.2	3	1.23212	0.0950083	1.19702	0.112493	0.0351072	0.147246	0.238426	0.995054
547	PC.aa.C32.2	4	1.20909	0.0906513	1.11093	0.0898918	0.0981574	0.127664	0.768871	0.866203
647	PC.aa.C32.2	5	1.19017	0.0970333	1.03489	0.0787235	0.155282	0.124951	1.24274	0.602116
747	PC.aa.C32.2	6	1.17538	0.10583	0.968896	0.075905	0.206481	0.130236	1.58543	0.398303
847	PC.aa.C32.2	7	1.16471	0.11215	0.912953	0.0764868	0.251754	0.135749	1.85455	0.26584
947	PC.aa.C32.2	8	1.15816	0.113936	0.867058	0.0765595	0.291101	0.137269	2.12065	0.167666
1047	PC.aa.C32.2	9	1.15573	0.110776	0.831211	0.0742553	0.324522	0.133361	2.43341	0.0898833
1149	PC.aa.C32.2	10	1.15743	0.103601	0.805413	0.0696237	0.352018	0.124823	2.82014	0.0383887
1248	PC.aa.C32.2	11	1.16325	0.0952893	0.789663	0.0649833	0.373588	0.115338	3.23907	0.0142593
1347	PC.aa.C32.2	12	1.17319	0.0919293	0.783961	0.0657377	0.389233	0.113015	3.44407	0.00797378
1447	PC.aa.C32.2	13	1.18726	0.102039	0.788308	0.0783946	0.398951	0.128677	3.10041	0.0197838
1547	PC.aa.C32.2	14	1.20545	0.130213	0.802703	0.104971	0.402744	0.167255	2.40796	0.0948966
195	PC.aa.C34.2	0	598.329	74.3551	520.805	86.5737	77.524	114.121	0.679311	0.90293
248	PC.aa.C34.2	1	577.955	55.4004	512.288	67.6101	65.6669	87.409	0.75126	0.873904
348	PC.aa.C34.2	2	560.374	41.4297	503.407	51.9031	56.9676	66.4104	0.857811	0.824241
448	PC.aa.C34.2	3	545.587	33.6427	494.161	39.8342	51.4263	52.1401	0.98631	0.755891
548	PC.aa.C34.2	4	533.594	32.0998	484.551	31.8309	49.0429	45.2063	1.08487	0.698433
648	PC.aa.C34.2	5	524.394	34.3597	474.577	27.8762	49.8173	44.2456	1.12593	0.673773
748	PC.aa.C34.2	6	517.989	37.4746	464.239	26.8782	53.7497	46.117	1.16551	0.649346
848	PC.aa.C34.2	7	514.376	39.7125	453.536	27.0842	60.8399	48.0691	1.26568	0.588444
948	PC.aa.C34.2	8	513.558	40.3452	442.47	27.1099	71.088	48.6074	1.46249	0.468295
1048	PC.aa.C34.2	9	515.533	39.2261	431.039	26.294	84.4941	47.2235	1.78924	0.295037
1150	PC.aa.C34.2	10	520.301	36.6855	419.243	24.6539	101.058	44.2001	2.28638	0.121795
1249	PC.aa.C34.2	11	527.864	33.7422	407.084	23.0107	120.78	40.8415	2.95728	0.0279212
1348	PC.aa.C34.2	12	538.22	32.5524	394.56	23.2779	143.66	40.019	3.58979	0.00548261
1448	PC.aa.C34.2	13	551.37	36.1323	381.672	27.7597	169.697	45.5647	3.72431	0.00414527
1548	PC.aa.C34.2	14	567.313	46.1088	368.42	37.1704	198.893	59.2255	3.35823	0.0102943
196	PC.aa.C34.3	0	14.9451	2.70044	17.0487	3.1442	-2.10359	4.14468	-0.50754	0.956072
249	PC.aa.C34.3	1	14.5987	2.01204	16.3498	2.45548	-1.75117	3.17454	-0.55163	0.944638
349	PC.aa.C34.3	2	14.3214	1.50465	15.7098	1.88503	-1.38843	2.41191	-0.575654	0.937781
449	PC.aa.C34.3	3	14.1132	1.22184	15.1286	1.4467	-1.01536	1.89363	-0.536195	0.94881
549	PC.aa.C34.3	4	13.9742	1.16581	14.6062	1.15604	-0.631968	1.64181	-0.384921	0.979958
649	PC.aa.C34.3	5	13.9044	1.24788	14.1427	1.01241	-0.238255	1.60692	-0.148268	0.998793
749	PC.aa.C34.3	6	13.9038	1.36101	13.738	0.976166	0.165781	1.67489	0.0989807	0.999639
849	PC.aa.C34.3	7	13.9723	1.44229	13.3921	0.983648	0.58014	1.74578	0.33231	0.986889
949	PC.aa.C34.3	8	14.11	1.46526	13.1051	0.984583	1.00482	1.76533	0.569197	0.939654
1049	PC.aa.C34.3	9	14.3168	1.42462	12.877	0.95495	1.43983	1.71507	0.839513	0.833335
1151	PC.aa.C34.3	10	14.5928	1.33235	12.7076	0.895386	1.88515	1.60527	1.17436	0.644267
1250	PC.aa.C34.3	11	14.938	1.22545	12.5972	0.835708	2.3408	1.48329	1.57812	0.402756
1349	PC.aa.C34.3	12	15.3523	1.18224	12.5455	0.845411	2.80678	1.45342	1.93116	0.234191
1449	PC.aa.C34.3	13	15.8358	1.31226	12.5527	1.00818	3.28307	1.65483	1.98394	0.213263
1549	PC.aa.C34.3	14	16.3884	1.67459	12.6187	1.34996	3.76969	2.15096	1.75256	0.312203
197	PC.aa.C34.4	0	0.771046	0.114259	0.890791	0.133035	-0.119745	0.175366	-0.682827	0.901639
250	PC.aa.C34.4	1	0.74529	0.0851317	0.828872	0.103894	-0.083582	0.134318	-0.622269	0.923148
350	PC.aa.C34.4	2	0.723916	0.0636635	0.771548	0.0797575	-0.0476318	0.102051	-0.466747	0.96527
450	PC.aa.C34.4	3	0.706924	0.0516975	0.718818	0.0612117	-0.0118943	0.0801218	-0.148453	0.998788
550	PC.aa.C34.4	4	0.694313	0.0493267	0.670683	0.0489134	0.0236305	0.0694668	0.340169	0.985982
650	PC.aa.C34.4	5	0.686084	0.0527993	0.627142	0.0428363	0.0589425	0.0679906	0.866922	0.81974
750	PC.aa.C34.4	6	0.682237	0.0575858	0.588195	0.0413027	0.0940419	0.0708663	1.32703	0.550165
850	PC.aa.C34.4	7	0.682771	0.0610248	0.553842	0.0416192	0.128929	0.073866	1.74544	0.31532
950	PC.aa.C34.4	8	0.687686	0.061997	0.524084	0.0416588	0.163602	0.0746932	2.19033	0.146355
1050	PC.aa.C34.4	9	0.696983	0.0602773	0.49892	0.040405	0.198064	0.0725666	2.7294	0.047421
1152	PC.aa.C34.4	10	0.710662	0.0563733	0.47835	0.0378848	0.232312	0.0679206	3.42035	0.00882244
1251	PC.aa.C34.4	11	0.728722	0.0518503	0.462374	0.0353598	0.266348	0.0627596	4.24394	0.000982378
1350	PC.aa.C34.4	12	0.751164	0.050022	0.450993	0.0357703	0.300171	0.0614957	4.88118	0.000167939
1450	PC.aa.C34.4	13	0.777988	0.0555232	0.444206	0.0426573	0.333782	0.0700177	4.76711	0.000170525
1550	PC.aa.C34.4	14	0.809193	0.0708537	0.442014	0.0571184	0.367179	0.0910097	4.03451	0.00168245
198	PC.aa.C36.1	0	27.9935	6.50617	21.352	7.57531	6.64149	9.98577	0.665096	0.908194
251	PC.aa.C36.1	1	27.4332	4.8476	22.6819	5.91597	4.7513	7.6484	0.621215	0.923539
351	PC.aa.C36.1	2	26.9812	3.62515	24.0523	4.54158	2.9289	5.811	0.504027	0.956895
451	PC.aa.C36.1	3	26.6373	2.94378	25.463	3.48554	1.1743	4.56232	0.25739	0.993799
551	PC.aa.C36.1	4	26.4018	2.80878	26.9143	2.78524	-0.512505	3.95561	-0.129564	0.999193
651	PC.aa.C36.1	5	26.2744	3.00652	28.406	2.4392	-2.13151	3.87155	-0.550558	0.944919
751	PC.aa.C36.1	6	26.2554	3.27907	29.9381	2.35187	-3.68272	4.0353	-0.912627	0.796106
851	PC.aa.C36.1	7	26.3445	3.4749	31.5107	2.3699	-5.16613	4.20611	-1.22825	0.611078
951	PC.aa.C36.1	8	26.5419	3.53025	33.1237	2.37215	-6.58175	4.25321	-1.54748	0.419661
1051	PC.aa.C36.1	9	26.8476	3.43233	34.7772	2.30076	-7.92957	4.13212	-1.91901	0.238897
1153	PC.aa.C36.1	10	27.2615	3.21003	36.4711	2.15725	-9.20959	3.86756	-2.38124	0.100437
1252	PC.aa.C36.1	11	27.7836	2.95248	38.2055	2.01347	-10.4218	3.57368	-2.91627	0.0305932
1351	PC.aa.C36.1	12	28.414	2.84837	39.9803	2.03684	-11.5662	3.50171	-3.30303	0.0117076
1451	PC.aa.C36.1	13	29.1527	3.16162	41.7956	2.42901	-12.6429	3.98697	-3.17105	0.0163744
1551	PC.aa.C36.1	14	29.9996	4.03458	43.6513	3.25246	-13.6517	5.18231	-2.63429	0.0592692
199	PC.aa.C36.2	0	381.056	55.3635	309.174	64.4613	71.8823	84.9728	0.845945	0.830188
252	PC.aa.C36.2	1	368.825	41.2502	312.329	50.3413	56.4968	65.0832	0.86807	0.819206
352	PC.aa.C36.2	2	358.44	30.8478	315.826	38.6461	42.6138	49.4481	0.861788	0.822331
452	PC.aa.C36.2	3	349.9	25.0497	319.667	29.6598	30.2333	38.8226	0.778754	0.861806
552	PC.aa.C36.2	4	343.206	23.901	323.851	23.7007	19.3553	33.6598	0.575028	0.937953
652	PC.aa.C36.2	5	338.358	25.5837	328.378	20.7561	9.97989	32.9445	0.30293	0.99
752	PC.aa.C36.2	6	335.355	27.9029	333.248	20.013	2.10699	34.3379	0.0613604	0.999914
852	PC.aa.C36.2	7	334.198	29.5693	338.461	20.1664	-4.26338	35.7914	-0.119117	0.999372
952	PC.aa.C36.2	8	334.886	30.0403	344.017	20.1856	-9.13122	36.1922	-0.252298	0.994154
1052	PC.aa.C36.2	9	337.42	29.2071	349.917	19.578	-12.4965	35.1618	-0.355401	0.98408
1154	PC.aa.C36.2	10	341.8	27.3154	356.159	18.3569	-14.3593	32.9106	-0.436313	0.971315
1253	PC.aa.C36.2	11	348.025	25.1238	362.744	17.1334	-14.7196	30.4099	-0.484039	0.961513
1352	PC.aa.C36.2	12	356.096	24.2379	369.673	17.3323	-13.5773	29.7974	-0.455653	0.967561
1452	PC.aa.C36.2	13	366.012	26.9035	376.945	20.6694	-10.9325	33.9267	-0.322238	0.988023
1552	PC.aa.C36.2	14	377.774	34.3318	384.559	27.6765	-6.78515	44.0983	-0.153864	0.998652
1100	PC.aa.C36.3	0	136.031	21.9418	119.141	25.5474	16.8903	33.6766	0.501544	0.957509
253	PC.aa.C36.3	1	131.152	16.3483	115.652	19.9514	15.5001	25.7939	0.60092	0.930074
353	PC.aa.C36.3	2	127.041	12.2257	112.22	15.3163	14.8206	19.5974	0.756257	0.871695
453	PC.aa.C36.3	3	123.697	9.92777	108.845	11.7548	14.852	15.3863	0.965276	0.767448
553	PC.aa.C36.3	4	121.122	9.47249	105.528	9.39312	15.5941	13.3401	1.16896	0.64754
653	PC.aa.C36.3	5	119.315	10.1394	102.268	8.22611	17.047	13.0566	1.30562	0.563371
753	PC.aa.C36.3	6	118.277	11.0585	99.0659	7.9316	19.2106	13.6089	1.41163	0.498891
853	PC.aa.C36.3	7	118.006	11.719	95.9209	7.99239	22.0851	14.1849	1.55694	0.414026
953	PC.aa.C36.3	8	118.503	11.9056	92.8331	7.99999	25.6703	14.3438	1.78965	0.295105
1053	PC.aa.C36.3	9	119.769	11.5754	89.8028	7.75921	29.9663	13.9354	2.15037	0.158545
1155	PC.aa.C36.3	10	121.803	10.8257	86.8298	7.27524	34.973	13.0432	2.68132	0.053167
1254	PC.aa.C36.3	11	124.605	9.95713	83.9142	6.79034	40.6906	12.0521	3.37622	0.00971575
1353	PC.aa.C36.3	12	128.175	9.60603	81.0559	6.86918	47.1189	11.8094	3.98995	0.00186755
1453	PC.aa.C36.3	13	132.513	10.6624	78.2551	8.19174	54.258	13.4459	4.03528	0.00164918
1553	PC.aa.C36.3	14	137.619	13.6064	75.5116	10.9688	62.1078	17.4771	3.55366	0.00619084
1101	PC.aa.C36.4	0	259.051	37.0033	263.21	43.0839	-4.15846	56.7932	-0.0732211	0.999854
254	PC.aa.C36.4	1	248.065	27.5703	250.21	33.6466	-2.14555	43.4996	-0.0493235	0.999955
354	PC.aa.C36.4	2	238.842	20.6177	237.646	25.8299	1.19615	33.0495	0.0361928	0.999982
454	PC.aa.C36.4	3	231.382	16.7425	225.515	19.8237	5.86666	25.9478	0.226095	0.995771
554	PC.aa.C36.4	4	225.686	15.9747	213.82	15.8408	11.866	22.4972	0.527443	0.951101
654	PC.aa.C36.4	5	221.753	17.0993	202.559	13.8727	19.1941	22.0191	0.871703	0.817327
754	PC.aa.C36.4	6	219.584	18.6494	191.733	13.3761	27.851	22.9504	1.21353	0.62006
854	PC.aa.C36.4	7	219.178	19.7632	181.341	13.4786	37.8367	23.9219	1.58168	0.400629
954	PC.aa.C36.4	8	220.535	20.078	171.384	13.4914	49.1512	24.1898	2.0319	0.196636
1054	PC.aa.C36.4	9	223.656	19.5211	161.861	13.0854	61.7945	23.501	2.62944	0.0590621
1156	PC.aa.C36.4	10	228.54	18.2568	152.773	12.2692	75.7666	21.9964	3.4445	0.00821076
1255	PC.aa.C36.4	11	235.188	16.792	144.12	11.4514	91.0675	20.325	4.48057	0.000436545
1354	PC.aa.C36.4	12	243.599	16.1999	135.901	11.5844	107.697	19.9157	5.40767	2.59053e-05
1454	PC.aa.C36.4	13	253.773	17.9814	128.117	13.8148	125.656	22.6755	5.54146	1.53475e-05
1554	PC.aa.C36.4	14	265.711	22.9463	120.768	18.4981	144.943	29.4739	4.91767	0.000132147
1102	PC.aa.C36.5	0	9.70045	1.85273	10.1687	2.15718	-0.468245	2.84359	-0.164667	0.998349
255	PC.aa.C36.5	1	9.50934	1.38043	9.7653	1.68466	-0.255962	2.17799	-0.117522	0.999397
355	PC.aa.C36.5	2	9.35098	1.03231	9.38572	1.29328	-0.034744	1.65477	-0.0209963	0.999997
455	PC.aa.C36.5	3	9.22536	0.838283	9.02995	0.992558	0.195409	1.29919	0.150409	0.998741
555	PC.aa.C36.5	4	9.13248	0.799841	8.69798	0.793139	0.434498	1.12642	0.385735	0.979833
655	PC.aa.C36.5	5	9.07235	0.856151	8.38982	0.694598	0.682522	1.10248	0.61908	0.924194
755	PC.aa.C36.5	6	9.04496	0.933764	8.10547	0.66973	0.939482	1.14911	0.817574	0.843902
855	PC.aa.C36.5	7	9.05031	0.989528	7.84493	0.674863	1.20538	1.19775	1.00637	0.744496
955	PC.aa.C36.5	8	9.08841	1.00529	7.6082	0.675505	1.48021	1.21116	1.22214	0.614926
1055	PC.aa.C36.5	9	9.15925	0.977407	7.39527	0.655174	1.76397	1.17668	1.49911	0.44705
1157	PC.aa.C36.5	10	9.26283	0.914104	7.20616	0.614309	2.05667	1.10134	1.86742	0.260201
1256	PC.aa.C36.5	11	9.39916	0.840763	7.04085	0.573365	2.35831	1.01766	2.31739	0.114648
1355	PC.aa.C36.5	12	9.56823	0.811116	6.89934	0.580021	2.66888	0.997163	2.67647	0.0535089
1455	PC.aa.C36.5	13	9.77004	0.900318	6.78165	0.691696	2.98839	1.13535	2.63213	0.0581528
1555	PC.aa.C36.5	14	10.0046	1.1489	6.68777	0.926186	3.31683	1.47574	2.24757	0.131121
1103	PC.aa.C36.6	0	0.499147	0.064909	0.537344	0.0755754	-0.0381978	0.0996234	-0.383422	0.980181
256	PC.aa.C36.6	1	0.47063	0.0483623	0.4983	0.0590209	-0.0276696	0.0763045	-0.36262	0.983128
356	PC.aa.C36.6	2	0.446063	0.0361664	0.461964	0.0453093	-0.0159015	0.0579736	-0.274289	0.992526
456	PC.aa.C36.6	3	0.425444	0.0293687	0.428337	0.0347736	-0.0028937	0.0455162	-0.0635753	0.999904
556	PC.aa.C36.6	4	0.408773	0.0280219	0.397419	0.0277871	0.0113539	0.0394632	0.287708	0.991407
656	PC.aa.C36.6	5	0.396051	0.0299946	0.36921	0.0243348	0.0268413	0.0386246	0.694927	0.896945
756	PC.aa.C36.6	6	0.387278	0.0327138	0.343709	0.0234635	0.0435684	0.0402583	1.08222	0.700152
856	PC.aa.C36.6	7	0.382453	0.0346674	0.320917	0.0236434	0.0615353	0.0419624	1.46644	0.466144
956	PC.aa.C36.6	8	0.381576	0.0352197	0.300834	0.0236659	0.080742	0.0424323	1.90284	0.245584
1056	PC.aa.C36.6	9	0.384648	0.0342428	0.28346	0.0229536	0.101188	0.0412242	2.45459	0.0858143
1158	PC.aa.C36.6	10	0.391669	0.032025	0.268794	0.0215219	0.122875	0.0385849	3.18453	0.0161371
1257	PC.aa.C36.6	11	0.402638	0.0294555	0.256837	0.0200874	0.145801	0.035653	4.08944	0.00142153
1356	PC.aa.C36.6	12	0.417555	0.0284169	0.247589	0.0203206	0.169967	0.0349349	4.86523	0.000152685
1456	PC.aa.C36.6	13	0.436421	0.031542	0.241049	0.0242331	0.195372	0.0397762	4.91179	0.000103814
1556	PC.aa.C36.6	14	0.459236	0.0402511	0.237219	0.0324483	0.222018	0.0517015	4.29422	0.000915236
1104	PC.aa.C38.0	0	2.59693	0.321715	2.50558	0.374581	0.0913573	0.493773	0.185019	0.997666
257	PC.aa.C38.0	1	2.48823	0.239702	2.4358	0.292531	0.052425	0.378195	0.138619	0.999013
357	PC.aa.C38.0	2	2.39576	0.179255	2.37409	0.224571	0.0216689	0.28734	0.0754122	0.99984
457	PC.aa.C38.0	3	2.31952	0.145563	2.32043	0.172352	-0.000910794	0.225596	-0.00403728	1
557	PC.aa.C38.0	4	2.25952	0.138887	2.27484	0.137724	-0.0153142	0.195595	-0.0782955	0.999821
657	PC.aa.C38.0	5	2.21576	0.148665	2.2373	0.120613	-0.0215414	0.191439	-0.112524	0.999471
757	PC.aa.C38.0	6	2.18823	0.162142	2.20783	0.116295	-0.0195922	0.199536	-0.0981888	0.999648
857	PC.aa.C38.0	7	2.17694	0.171825	2.18641	0.117186	-0.00946671	0.207982	-0.045517	0.999965
957	PC.aa.C38.0	8	2.18189	0.174563	2.17306	0.117297	0.00883507	0.210311	0.0420095	0.999972
1057	PC.aa.C38.0	9	2.20307	0.169721	2.16776	0.113767	0.0353131	0.204323	0.17283	0.998094
1159	PC.aa.C38.0	10	2.24049	0.158728	2.17053	0.106671	0.0699675	0.191242	0.365859	0.982691
1258	PC.aa.C38.0	11	2.29415	0.145993	2.18135	0.0995612	0.112798	0.17671	0.638324	0.917723
1357	PC.aa.C38.0	12	2.36404	0.140845	2.20023	0.100717	0.163805	0.173151	0.946024	0.77813
1457	PC.aa.C38.0	13	2.45017	0.156335	2.22718	0.120109	0.222988	0.197146	1.13108	0.670995
1557	PC.aa.C38.0	14	2.55253	0.1995	2.26218	0.160826	0.290348	0.256253	1.13305	0.669317
1105	PC.aa.C38.1	0	0.372844	0.161717	0.233898	0.188292	0.138946	0.248206	0.559801	0.942343
258	PC.aa.C38.1	1	0.386486	0.120492	0.274908	0.147047	0.111578	0.190108	0.586919	0.934401
358	PC.aa.C38.1	2	0.398438	0.0901066	0.31698	0.112885	0.0814583	0.144438	0.563967	0.941124
458	PC.aa.C38.1	3	0.408699	0.0731703	0.360113	0.0866364	0.0485865	0.113401	0.428449	0.972759
558	PC.aa.C38.1	4	0.41727	0.0698148	0.404308	0.0692299	0.0129626	0.0983203	0.13184	0.99915
658	PC.aa.C38.1	5	0.424151	0.0747299	0.449564	0.0606287	-0.0254133	0.0962309	-0.264087	0.993314
758	PC.aa.C38.1	6	0.429341	0.0815045	0.495883	0.058458	-0.0665412	0.100301	-0.663415	0.908794
858	PC.aa.C38.1	7	0.432841	0.0863719	0.543262	0.0589061	-0.110421	0.104547	-1.05619	0.715557
958	PC.aa.C38.1	8	0.43465	0.0877478	0.591704	0.0589621	-0.157053	0.105718	-1.48559	0.455034
1058	PC.aa.C38.1	9	0.434769	0.0853139	0.641207	0.0571875	-0.206437	0.102708	-2.00995	0.203959
1160	PC.aa.C38.1	10	0.433198	0.0797884	0.691771	0.0536205	-0.258573	0.0961319	-2.68978	0.0517514
1259	PC.aa.C38.1	11	0.429936	0.0733867	0.743398	0.0500467	-0.313462	0.0888273	-3.52889	0.0066086
1358	PC.aa.C38.1	12	0.424984	0.0707991	0.796086	0.0506277	-0.371102	0.0870383	-4.26366	0.000939878
1458	PC.aa.C38.1	13	0.418341	0.0785851	0.849835	0.0603754	-0.431494	0.0991	-4.35413	0.000618497
1558	PC.aa.C38.1	14	0.410008	0.100283	0.904646	0.080843	-0.494638	0.128811	-3.84003	0.00268369
1106	PC.aa.C38.4	0	151.687	27.1993	142.203	31.6689	9.48414	41.7459	0.227187	0.99571
259	PC.aa.C38.4	1	143.892	20.2656	141.163	24.732	2.72883	31.9744	0.0853442	0.999768
359	PC.aa.C38.4	2	137.458	15.1551	140.444	18.9863	-2.98543	24.2931	-0.122892	0.999311
459	PC.aa.C38.4	3	132.387	12.3066	140.045	14.5714	-7.65864	19.073	-0.401544	0.977368
559	PC.aa.C38.4	4	128.677	11.7422	139.968	11.6438	-11.2908	16.5366	-0.682778	0.901606
659	PC.aa.C38.4	5	126.329	12.5689	140.211	10.1972	-13.8819	16.1851	-0.857696	0.824393
759	PC.aa.C38.4	6	125.343	13.7083	140.775	9.8321	-15.432	16.8697	-0.914775	0.794977
859	PC.aa.C38.4	7	125.719	14.5269	141.66	9.90745	-15.941	17.5838	-0.906575	0.799252
959	PC.aa.C38.4	8	127.457	14.7584	142.866	9.91687	-15.409	17.7807	-0.866613	0.819917
1059	PC.aa.C38.4	9	130.556	14.349	144.392	9.61841	-13.8359	17.2745	-0.800946	0.8517
1161	PC.aa.C38.4	10	135.018	13.4197	146.24	9.01847	-11.2218	16.1685	-0.694054	0.897267
1260	PC.aa.C38.4	11	140.841	12.343	148.408	8.41738	-7.56665	14.9399	-0.506472	0.956315
1359	PC.aa.C38.4	12	148.027	11.9077	150.897	8.51511	-2.87043	14.639	-0.196081	0.997227
1459	PC.aa.C38.4	13	156.574	13.2173	153.707	10.1546	2.86682	16.6677	0.171999	0.998121
1559	PC.aa.C38.4	14	166.483	16.8667	156.838	13.597	9.64513	21.6648	0.445198	0.969606
1107	PC.aa.C38.5	0	45.3924	8.55268	44.8854	9.95813	0.506948	13.1268	0.0386193	0.999978
260	PC.aa.C38.5	1	42.4315	6.37241	42.4651	7.77684	-0.0336527	10.0542	-0.00334712	1
360	PC.aa.C38.5	2	39.9501	4.76544	40.2222	5.97014	-0.272117	7.63885	-0.0356228	0.999983
460	PC.aa.C38.5	3	37.9483	3.86974	38.1567	4.58192	-0.208445	5.9974	-0.0347559	0.999984
560	PC.aa.C38.5	4	36.426	3.69228	36.2687	3.66134	0.157363	5.19984	0.0302631	0.99999
660	PC.aa.C38.5	5	35.3834	3.95222	34.558	3.20645	0.825308	5.08934	0.162164	0.998423
760	PC.aa.C38.5	6	34.8202	4.3105	33.0248	3.09165	1.79539	5.3046	0.338459	0.986185
860	PC.aa.C38.5	7	34.7366	4.56793	31.669	3.11535	3.06761	5.52914	0.554808	0.943764
960	PC.aa.C38.5	8	35.1326	4.6407	30.4907	3.11831	4.64196	5.59106	0.830248	0.837817
1060	PC.aa.C38.5	9	36.0082	4.51197	29.4897	3.02446	6.51845	5.43187	1.20004	0.628489
1162	PC.aa.C38.5	10	37.3633	4.21975	28.6662	2.83581	8.69708	5.0841	1.71064	0.332319
1261	PC.aa.C38.5	11	39.1979	3.88118	28.0201	2.6468	11.1778	4.69778	2.37939	0.100934
1360	PC.aa.C38.5	12	41.5122	3.74433	27.5514	2.67753	13.9607	4.60317	3.03285	0.0230762
1460	PC.aa.C38.5	13	44.3059	4.15611	27.2602	3.19306	17.0458	5.24107	3.25235	0.0135238
1560	PC.aa.C38.5	14	47.5793	5.30365	27.1463	4.27552	20.433	6.8124	2.99938	0.0251775
1108	PC.aa.C38.6	0	172.231	21.4264	160.824	24.9473	11.4071	32.8855	0.346873	0.985163
261	PC.aa.C38.6	1	160.914	15.9643	155.975	19.4827	4.93971	25.188	0.196114	0.997226
361	PC.aa.C38.6	2	151.264	11.9385	151.158	14.9565	0.106156	19.137	0.00554714	1
461	PC.aa.C38.6	3	143.281	9.69455	146.375	11.4787	-3.09358	15.0248	-0.205898	0.996795
561	PC.aa.C38.6	4	136.966	9.24997	141.625	9.17247	-4.65949	13.0267	-0.357687	0.983768
661	PC.aa.C38.6	5	132.317	9.90118	136.909	8.03286	-4.59158	12.7499	-0.360126	0.98346
761	PC.aa.C38.6	6	129.336	10.7988	132.226	7.74527	-2.88984	13.2892	-0.217458	0.996231
861	PC.aa.C38.6	7	128.022	11.4437	127.576	7.80463	0.44572	13.8517	0.032178	0.999988
961	PC.aa.C38.6	8	128.375	11.626	122.96	7.81206	5.4151	14.0068	0.386605	0.979702
1061	PC.aa.C38.6	9	130.395	11.3035	118.376	7.57694	12.0183	13.608	0.883178	0.811463
1163	PC.aa.C38.6	10	134.082	10.5714	113.827	7.10433	20.2553	12.7368	1.5903	0.395715
1262	PC.aa.C38.6	11	139.436	9.72322	109.31	6.63083	30.1262	11.769	2.5598	0.0692631
1361	PC.aa.C38.6	12	146.458	9.38037	104.827	6.70781	41.6309	11.532	3.61004	0.00523085
1461	PC.aa.C38.6	13	155.147	10.412	100.377	7.9993	54.7694	13.13	4.1713	0.00113104
1561	PC.aa.C38.6	14	165.503	13.2868	95.961	10.7111	69.5417	17.0666	4.07474	0.00146743
1109	PC.aa.C42.0	0	0.21135	0.0313975	0.220793	0.036557	-0.00944305	0.0481894	-0.195957	0.997233
262	PC.aa.C42.0	1	0.209228	0.0233936	0.216043	0.0285494	-0.00681513	0.0369097	-0.184643	0.997682
362	PC.aa.C42.0	2	0.207435	0.0174943	0.211593	0.0219168	-0.0041582	0.0280428	-0.148281	0.998793
462	PC.aa.C42.0	3	0.205969	0.0142061	0.207442	0.0168205	-0.00147225	0.0220169	-0.0668692	0.999888
562	PC.aa.C42.0	4	0.204832	0.0135546	0.20359	0.0134411	0.0012427	0.019089	0.0651005	0.999897
662	PC.aa.C42.0	5	0.204023	0.0145089	0.200037	0.0117711	0.00398667	0.0186833	0.213381	0.996438
762	PC.aa.C42.0	6	0.203543	0.0158242	0.196783	0.0113497	0.00675965	0.0194736	0.347119	0.985131
862	PC.aa.C42.0	7	0.20339	0.0167692	0.193828	0.0114367	0.00956164	0.0202979	0.471066	0.964353
962	PC.aa.C42.0	8	0.203566	0.0170363	0.191173	0.0114476	0.0123926	0.0205252	0.603778	0.929144
1062	PC.aa.C42.0	9	0.20407	0.0165638	0.188817	0.011103	0.0152527	0.0199408	0.764897	0.867961
1164	PC.aa.C42.0	10	0.204902	0.015491	0.18676	0.0104105	0.0181417	0.0186641	0.972009	0.7638
1263	PC.aa.C42.0	11	0.206062	0.0142481	0.185002	0.00971662	0.0210597	0.0172459	1.22114	0.615467
1362	PC.aa.C42.0	12	0.207551	0.0137457	0.183544	0.00982943	0.0240068	0.0168986	1.42064	0.493185
1462	PC.aa.C42.0	13	0.209368	0.0152574	0.182385	0.0117219	0.0269829	0.0192404	1.40241	0.504297
1562	PC.aa.C42.0	14	0.211512	0.0194701	0.181525	0.0156957	0.0299879	0.0250088	1.19909	0.628955
1165	PC.aa.C42.1	0	0.18198	0.0277744	0.187526	0.0323385	-0.00554599	0.0426286	-0.1301	0.999183
263	PC.aa.C42.1	1	0.180539	0.0206941	0.185231	0.0252549	-0.00469234	0.0326505	-0.143714	0.9989
363	PC.aa.C42.1	2	0.179384	0.0154755	0.182819	0.0193877	-0.00343522	0.0248068	-0.138479	0.999015
463	PC.aa.C42.1	3	0.178513	0.0125668	0.180288	0.0148795	-0.00177462	0.0194763	-0.0911169	0.999718
563	PC.aa.C42.1	4	0.177928	0.0119905	0.177638	0.01189	0.000289454	0.0168862	0.0171414	0.999998
663	PC.aa.C42.1	5	0.177627	0.0128346	0.17487	0.0104128	0.002757	0.0165274	0.166814	0.998285
763	PC.aa.C42.1	6	0.177612	0.0139982	0.171984	0.01004	0.00562802	0.0172264	0.326708	0.987527
863	PC.aa.C42.1	7	0.177882	0.0148341	0.16898	0.0101169	0.00890251	0.0179556	0.495806	0.958843
963	PC.aa.C42.1	8	0.178437	0.0150704	0.165857	0.0101266	0.0125805	0.0181567	0.692883	0.89767
1063	PC.aa.C42.1	9	0.179278	0.0146524	0.162616	0.00982179	0.0166619	0.0176397	0.944566	0.778815
1166	PC.aa.C42.1	10	0.180403	0.0137034	0.159256	0.00920917	0.0211468	0.0165104	1.28082	0.578473
1264	PC.aa.C42.1	11	0.181813	0.012604	0.155778	0.00859537	0.0260352	0.0152558	1.70657	0.334824
1363	PC.aa.C42.1	12	0.183509	0.0121595	0.152182	0.00869516	0.0313271	0.0149486	2.09565	0.175114
1463	PC.aa.C42.1	13	0.185489	0.0134968	0.148467	0.0103693	0.0370224	0.0170201	2.17521	0.150639
1563	PC.aa.C42.1	14	0.187755	0.0172234	0.144634	0.0138845	0.0431212	0.0221229	1.94916	0.226843
1167	PC.ae.C34.0	0	0.622603	0.0819626	0.649881	0.0954313	-0.0272782	0.125797	-0.216842	0.996264
264	PC.ae.C34.0	1	0.613745	0.0610685	0.632164	0.0745274	-0.018419	0.096352	-0.191163	0.997429
364	PC.ae.C34.0	2	0.606314	0.0456684	0.614614	0.0572134	-0.00830012	0.073205	-0.113382	0.999458
464	PC.ae.C34.0	3	0.600311	0.0370847	0.597233	0.0439097	0.00307831	0.0574746	0.0535594	0.999943
564	PC.ae.C34.0	4	0.595735	0.035384	0.580019	0.0350876	0.0157163	0.0498314	0.31539	0.988748
664	PC.ae.C34.0	5	0.592586	0.0378751	0.562972	0.0307282	0.0296139	0.0487724	0.607186	0.928069
764	PC.ae.C34.0	6	0.590864	0.0413087	0.546093	0.0296281	0.0447711	0.0508353	0.880709	0.812713
864	PC.ae.C34.0	7	0.59057	0.0437756	0.529382	0.0298552	0.0611879	0.0529871	1.15477	0.656178
964	PC.ae.C34.0	8	0.591703	0.044473	0.512839	0.0298836	0.0788642	0.0535805	1.47188	0.463057
1064	PC.ae.C34.0	9	0.594263	0.0432394	0.496463	0.0289842	0.0978002	0.052055	1.87878	0.255168
1168	PC.ae.C34.0	10	0.598251	0.0404389	0.480255	0.0271763	0.117996	0.0487222	2.4218	0.0927925
1265	PC.ae.C34.0	11	0.603665	0.0371944	0.464214	0.025365	0.139451	0.0450201	3.09753	0.0198225
1364	PC.ae.C34.0	12	0.610507	0.0358829	0.448342	0.0256595	0.162166	0.0441134	3.67611	0.00422977
1464	PC.ae.C34.0	13	0.618776	0.0398291	0.432637	0.0305999	0.18614	0.0502265	3.70601	0.00423202
1564	PC.ae.C34.0	14	0.628473	0.0508263	0.417099	0.0409734	0.211374	0.065285	3.23771	0.0140614
1169	PC.ae.C34.1	0	3.40985	0.478388	3.28384	0.557001	0.126016	0.734238	0.171628	0.998134
265	PC.ae.C34.1	1	3.31165	0.356437	3.21885	0.434992	0.0927983	0.562375	0.165011	0.998338
365	PC.ae.C34.1	2	3.22842	0.266552	3.16728	0.333936	0.0611387	0.427274	0.14309	0.998914
465	PC.ae.C34.1	3	3.16018	0.216451	3.12914	0.256286	0.0310373	0.335461	0.0925216	0.999705
565	PC.ae.C34.1	4	3.10692	0.206525	3.10442	0.204795	0.00249407	0.29085	0.00857513	1
665	PC.ae.C34.1	5	3.06864	0.221065	3.09313	0.179351	-0.0244911	0.284669	-0.0860336	0.999763
765	PC.ae.C34.1	6	3.04535	0.241105	3.09526	0.17293	-0.0499181	0.296709	-0.168239	0.998241
865	PC.ae.C34.1	7	3.03703	0.255504	3.11082	0.174255	-0.0737869	0.309268	-0.238585	0.995044
965	PC.ae.C34.1	8	3.0437	0.259574	3.1398	0.174421	-0.0960977	0.312732	-0.307284	0.989572
1065	PC.ae.C34.1	9	3.06535	0.252374	3.1822	0.169171	-0.11685	0.303828	-0.384593	0.980008
1170	PC.ae.C34.1	10	3.10199	0.236029	3.23803	0.158619	-0.136045	0.284376	-0.478398	0.962772
1266	PC.ae.C34.1	11	3.1536	0.217091	3.30728	0.148047	-0.153681	0.262767	-0.584856	0.934982
1365	PC.ae.C34.1	12	3.2202	0.209437	3.38996	0.149766	-0.169759	0.257475	-0.659323	0.910284
1465	PC.ae.C34.1	13	3.30178	0.232469	3.48606	0.178601	-0.184279	0.293156	-0.628605	0.921036
1565	PC.ae.C34.1	14	3.39835	0.296656	3.59559	0.239148	-0.197241	0.381047	-0.51763	0.953585
1171	PC.ae.C34.2	0	6.09027	0.874429	7.02334	1.01812	-0.933068	1.34209	-0.695236	0.8968
266	PC.ae.C34.2	1	6.13012	0.651518	6.76172	0.795107	-0.6316	1.02794	-0.61443	0.92573
366	PC.ae.C34.2	2	6.1709	0.48722	6.51339	0.610389	-0.342486	0.780998	-0.438523	0.970891
466	PC.ae.C34.2	3	6.21263	0.395644	6.27836	0.468457	-0.0657264	0.613177	-0.10719	0.999542
566	PC.ae.C34.2	4	6.2553	0.3775	6.05662	0.374337	0.198679	0.531634	0.373714	0.98159
666	PC.ae.C34.2	5	6.2989	0.404076	5.84817	0.327829	0.45073	0.520336	0.866229	0.820089
766	PC.ae.C34.2	6	6.34345	0.440707	5.65302	0.316092	0.690427	0.542344	1.27304	0.583315
866	PC.ae.C34.2	7	6.38894	0.467026	5.47117	0.318514	0.91777	0.565301	1.62351	0.377665
966	PC.ae.C34.2	8	6.43537	0.474466	5.30261	0.318817	1.13276	0.571632	1.98162	0.214746
1066	PC.ae.C34.2	9	6.48274	0.461306	5.14735	0.309222	1.33539	0.555357	2.40457	0.0960634
1172	PC.ae.C34.2	10	6.53105	0.431428	5.00537	0.289935	1.52567	0.5198	2.93511	0.0292964
1267	PC.ae.C34.2	11	6.5803	0.396814	4.8767	0.27061	1.7036	0.480303	3.54692	0.00595977
1366	PC.ae.C34.2	12	6.63049	0.382822	4.76132	0.273752	1.86917	0.47063	3.97163	0.00203641
1466	PC.ae.C34.2	13	6.68162	0.424922	4.65923	0.326459	2.02239	0.535849	3.77417	0.00329625
1566	PC.ae.C34.2	14	6.73369	0.542247	4.57044	0.437131	2.16325	0.696502	3.10588	0.0193844
1173	PC.ae.C36.0	0	0.740108	0.101788	0.691549	0.118515	0.0485584	0.156226	0.310821	0.989219
267	PC.ae.C36.0	1	0.729337	0.0758401	0.689465	0.0925547	0.0398723	0.119658	0.333218	0.986799
367	PC.ae.C36.0	2	0.720288	0.056715	0.686264	0.0710525	0.0340242	0.0909124	0.374253	0.981508
467	PC.ae.C36.0	3	0.71296	0.046055	0.681946	0.0545308	0.0310142	0.071377	0.434513	0.971647
567	PC.ae.C36.0	4	0.707354	0.043943	0.676511	0.0435748	0.0308423	0.061885	0.498381	0.958233
667	PC.ae.C36.0	5	0.703469	0.0470366	0.66996	0.038161	0.0335084	0.0605698	0.553219	0.94421
767	PC.ae.C36.0	6	0.701305	0.0513007	0.662292	0.0367948	0.0390125	0.0631317	0.617954	0.924573
867	PC.ae.C36.0	7	0.700862	0.0543643	0.653508	0.0370768	0.0473547	0.065804	0.719633	0.887052
967	PC.ae.C36.0	8	0.702141	0.0552304	0.643607	0.037112	0.058535	0.066541	0.879683	0.813263
1067	PC.ae.C36.0	9	0.705142	0.0536984	0.632589	0.0359951	0.0725533	0.0646465	1.12231	0.676004
1174	PC.ae.C36.0	10	0.709864	0.0502205	0.620454	0.0337499	0.0894096	0.0605075	1.47766	0.459659
1268	PC.ae.C36.0	11	0.716307	0.0461912	0.607203	0.0315005	0.109104	0.0559098	1.95143	0.226274
1367	PC.ae.C36.0	12	0.724471	0.0445625	0.592835	0.0318662	0.131636	0.0547838	2.40283	0.0960813
1467	PC.ae.C36.0	13	0.734357	0.0494632	0.57735	0.0380016	0.157007	0.0623757	2.51712	0.0757594
1567	PC.ae.C36.0	14	0.745964	0.0631205	0.560749	0.0508843	0.185215	0.0810765	2.28445	0.122561
1175	PC.ae.C36.1	0	2.09607	0.301676	2.3283	0.35125	-0.23223	0.463017	-0.501558	0.957485
268	PC.ae.C36.1	1	2.07457	0.224772	2.23863	0.27431	-0.164064	0.354638	-0.462624	0.966143
368	PC.ae.C36.1	2	2.05578	0.16809	2.15429	0.210583	-0.098515	0.269442	-0.365625	0.982721
468	PC.ae.C36.1	3	2.0397	0.136496	2.07528	0.161616	-0.035582	0.211544	-0.168201	0.998241
568	PC.ae.C36.1	4	2.02633	0.130236	2.0016	0.129145	0.0247348	0.183412	0.134859	0.99909
668	PC.ae.C36.1	5	2.01568	0.139405	1.93324	0.1131	0.0824353	0.179514	0.459213	0.966831
768	PC.ae.C36.1	6	2.00773	0.152043	1.87021	0.109051	0.13752	0.187107	0.734977	0.880782
868	PC.ae.C36.1	7	2.0025	0.161123	1.81251	0.109887	0.189988	0.195027	0.974159	0.762624
968	PC.ae.C36.1	8	1.99997	0.16369	1.76013	0.109991	0.239839	0.197211	1.21615	0.618533
1068	PC.ae.C36.1	9	2.00016	0.159149	1.71309	0.106681	0.287075	0.191597	1.49833	0.447863
1176	PC.ae.C36.1	10	2.00306	0.148842	1.67136	0.100027	0.331694	0.17933	1.84963	0.267805
1269	PC.ae.C36.1	11	2.00867	0.1369	1.63497	0.0933598	0.373697	0.165703	2.25522	0.12937
1368	PC.ae.C36.1	12	2.01699	0.132072	1.6039	0.0944437	0.413084	0.162366	2.54415	0.0712698
1468	PC.ae.C36.1	13	2.02802	0.146597	1.57817	0.112628	0.449854	0.184867	2.4334	0.0905881
1568	PC.ae.C36.1	14	2.04176	0.187074	1.55775	0.150809	0.484009	0.240291	2.01426	0.202572
1177	PC.ae.C36.2	0	20.0279	2.75799	23.1006	3.2112	-3.07272	4.233	-0.725897	0.884539
269	PC.ae.C36.2	1	19.7586	2.05492	21.835	2.5078	-2.07647	3.24218	-0.640454	0.916959
369	PC.ae.C36.2	2	19.5355	1.53671	20.6528	1.92519	-1.11732	2.4633	-0.453586	0.967963
469	PC.ae.C36.2	3	19.3586	1.24788	19.5539	1.47753	-0.195272	1.93399	-0.100969	0.999617
569	PC.ae.C36.2	4	19.2279	1.19065	18.5383	1.18068	0.68967	1.6768	0.411302	0.97576
669	PC.ae.C36.2	5	19.1435	1.27447	17.606	1.03399	1.53751	1.64116	0.936841	0.783097
769	PC.ae.C36.2	6	19.1052	1.39001	16.757	0.996968	2.34824	1.71058	1.37278	0.522178
869	PC.ae.C36.2	7	19.1132	1.47302	15.9914	1.00461	3.12187	1.78298	1.75093	0.31288
969	PC.ae.C36.2	8	19.1674	1.49649	15.309	1.00556	3.8584	1.80295	2.14005	0.160957
1069	PC.ae.C36.2	9	19.2679	1.45498	14.71	0.9753	4.55782	1.75162	2.60206	0.062715
1178	PC.ae.C36.2	10	19.4145	1.36074	14.1943	0.914466	5.22014	1.63947	3.18404	0.0161782
1270	PC.ae.C36.2	11	19.6073	1.25157	13.762	0.853517	5.84536	1.5149	3.85858	0.00269215
1369	PC.ae.C36.2	12	19.8464	1.20744	13.4129	0.863426	6.43347	1.48439	4.33409	0.000698409
1469	PC.ae.C36.2	13	20.1317	1.34022	13.1472	1.02967	6.98448	1.69009	4.1326	0.0012228
1569	PC.ae.C36.2	14	20.4632	1.71027	12.9648	1.37873	7.49838	2.1968	3.41332	0.00865826
1179	PC.ae.C36.3	0	2.97962	0.401462	3.54792	0.467434	-0.568308	0.616171	-0.922323	0.790851
270	PC.ae.C36.3	1	2.95466	0.299121	3.34227	0.365044	-0.38761	0.471943	-0.821305	0.842127
370	PC.ae.C36.3	2	2.93618	0.223689	3.15234	0.280238	-0.216165	0.358567	-0.602858	0.929485
470	PC.ae.C36.3	3	2.92415	0.181645	2.97813	0.215075	-0.0539744	0.281518	-0.191726	0.997407
570	PC.ae.C36.3	4	2.91859	0.173315	2.81963	0.171863	0.0989623	0.24408	0.40545	0.976729
670	PC.ae.C36.3	5	2.9195	0.185517	2.67685	0.150511	0.242645	0.238893	1.01571	0.739127
770	PC.ae.C36.3	6	2.92686	0.202335	2.54979	0.145122	0.377074	0.248997	1.51437	0.438475
870	PC.ae.C36.3	7	2.94069	0.214418	2.43844	0.146234	0.502249	0.259537	1.93517	0.232578
970	PC.ae.C36.3	8	2.96099	0.217834	2.34282	0.146373	0.618169	0.262444	2.35544	0.105964
1070	PC.ae.C36.3	9	2.98774	0.211792	2.26291	0.141968	0.724836	0.254972	2.84281	0.0367685
1180	PC.ae.C36.3	10	3.02097	0.198075	2.19872	0.133113	0.822249	0.238647	3.44546	0.00827257
1271	PC.ae.C36.3	11	3.06065	0.182183	2.15024	0.124241	0.910408	0.220514	4.12858	0.00123102
1370	PC.ae.C36.3	12	3.1068	0.175759	2.11749	0.125683	0.989313	0.216073	4.57861	0.000366903
1470	PC.ae.C36.3	13	3.15941	0.195088	2.10045	0.149882	1.05896	0.246016	4.30446	0.000779075
1570	PC.ae.C36.3	14	3.21849	0.248953	2.09913	0.200693	1.11936	0.319774	3.50048	0.00717118
1181	PC.ae.C36.4	0	5.30759	0.634692	5.66639	0.738989	-0.358801	0.974135	-0.368328	0.982349
271	PC.ae.C36.4	1	5.07491	0.472895	5.34506	0.577117	-0.270152	0.746119	-0.362076	0.983198
371	PC.ae.C36.4	2	4.88166	0.353642	5.05985	0.443042	-0.178192	0.566876	-0.31434	0.988859
471	PC.ae.C36.4	3	4.72783	0.287172	4.81075	0.340022	-0.0829217	0.445065	-0.186314	0.997617
571	PC.ae.C36.4	4	4.61344	0.274003	4.59778	0.271707	0.0156588	0.385878	0.0405796	0.999975
671	PC.ae.C36.4	5	4.53847	0.293293	4.42092	0.23795	0.11755	0.377678	0.311243	0.989177
771	PC.ae.C36.4	6	4.50294	0.319881	4.28019	0.229431	0.222751	0.393653	0.565856	0.940625
871	PC.ae.C36.4	7	4.50683	0.338984	4.17557	0.231189	0.331262	0.410315	0.807335	0.848683
971	PC.ae.C36.4	8	4.55015	0.344385	4.10707	0.231409	0.443084	0.414911	1.0679	0.708611
1071	PC.ae.C36.4	9	4.63291	0.334832	4.07469	0.224444	0.558215	0.403098	1.38481	0.514834
1182	PC.ae.C36.4	10	4.75509	0.313146	4.07843	0.210445	0.676658	0.37729	1.79347	0.292871
1272	PC.ae.C36.4	11	4.91669	0.288021	4.11828	0.196419	0.79841	0.348621	2.29019	0.120364
1371	PC.ae.C36.4	12	5.11773	0.277866	4.19426	0.198699	0.923473	0.3416	2.70337	0.049985
1471	PC.ae.C36.4	13	5.3582	0.308424	4.30635	0.236956	1.05185	0.388938	2.7044	0.0501646
1571	PC.ae.C36.4	14	5.6381	0.393582	4.45457	0.317285	1.18353	0.505546	2.34109	0.108977
1183	PC.ae.C38.0	0	4.01435	0.633491	4.49979	0.737591	-0.485442	0.972291	-0.499276	0.958061
272	PC.ae.C38.0	1	3.79181	0.472	4.21778	0.576025	-0.425974	0.744707	-0.572002	0.938863
372	PC.ae.C38.0	2	3.60422	0.352973	3.95437	0.442204	-0.350153	0.565804	-0.618861	0.92437
472	PC.ae.C38.0	3	3.45158	0.286629	3.70956	0.339379	-0.257982	0.444223	-0.580748	0.936252
572	PC.ae.C38.0	4	3.33389	0.273484	3.48335	0.271193	-0.149458	0.385148	-0.388054	0.979484
672	PC.ae.C38.0	5	3.25116	0.292738	3.27574	0.237499	-0.0245829	0.376963	-0.0652129	0.999897
772	PC.ae.C38.0	6	3.20337	0.319276	3.08672	0.228996	0.116644	0.392908	0.296874	0.990574
872	PC.ae.C38.0	7	3.19053	0.338343	2.91631	0.230752	0.274223	0.409539	0.669589	0.906497
972	PC.ae.C38.0	8	3.21265	0.343733	2.76449	0.230971	0.448153	0.414125	1.08217	0.700025
1072	PC.ae.C38.0	9	3.26971	0.334198	2.63128	0.224019	0.638435	0.402335	1.58683	0.397193
1184	PC.ae.C38.0	10	3.36173	0.312553	2.51666	0.210046	0.845069	0.376575	2.24409	0.132077
1273	PC.ae.C38.0	11	3.48869	0.287476	2.42064	0.196047	1.06805	0.347961	3.06946	0.0212677
1372	PC.ae.C38.0	12	3.65061	0.27734	2.34321	0.198323	1.30739	0.340953	3.83452	0.00292801
1472	PC.ae.C38.0	13	3.84747	0.30784	2.28439	0.236507	1.56308	0.388202	4.02646	0.00185668
1572	PC.ae.C38.0	14	4.07929	0.392837	2.24417	0.316684	1.83512	0.504589	3.63686	0.00514135
1185	PC.ae.C38.2	0	13.9528	2.74573	14.3544	3.19693	-0.401621	4.21419	-0.0953021	0.999678
273	PC.ae.C38.2	1	13.6847	2.04578	14.189	2.49666	-0.504319	3.22778	-0.156243	0.998589
373	PC.ae.C38.2	2	13.4724	1.52989	14.0004	1.91664	-0.528	2.45236	-0.215303	0.99634
473	PC.ae.C38.2	3	13.3159	1.24233	13.7886	1.47097	-0.472665	1.92539	-0.24549	0.994608
573	PC.ae.C38.2	4	13.2153	1.18536	13.5536	1.17543	-0.338314	1.66934	-0.202663	0.996941
673	PC.ae.C38.2	5	13.1705	1.26881	13.2955	1.02939	-0.124946	1.63387	-0.0764724	0.999833
773	PC.ae.C38.2	6	13.1816	1.38383	13.0142	0.992537	0.167438	1.70298	0.0983209	0.999646
873	PC.ae.C38.2	7	13.2485	1.46648	12.7097	1.00014	0.538838	1.77506	0.303561	0.989932
973	PC.ae.C38.2	8	13.3713	1.48984	12.382	1.0011	0.989255	1.79494	0.551135	0.944776
1073	PC.ae.C38.2	9	13.5499	1.44851	12.0312	0.970965	1.51869	1.74384	0.870889	0.8177
1186	PC.ae.C38.2	10	13.7843	1.3547	11.6572	0.910403	2.12714	1.63219	1.30324	0.564523
1274	PC.ae.C38.2	11	14.0746	1.24601	11.26	0.849724	2.8146	1.50817	1.86624	0.26075
1373	PC.ae.C38.2	12	14.4208	1.20207	10.8397	0.859589	3.58108	1.47779	2.42327	0.0923822
1473	PC.ae.C38.2	13	14.8228	1.33427	10.3962	1.02509	4.42658	1.68258	2.63083	0.059152
1573	PC.ae.C38.2	14	15.2806	1.70267	9.9295	1.3726	5.3511	2.18704	2.44673	0.088246
1187	PC.ae.C38.3	0	2.73052	0.433391	2.88204	0.50461	-0.151522	0.665176	-0.227792	0.995676
274	PC.ae.C38.3	1	2.6533	0.32291	2.74768	0.394077	-0.09438	0.509478	-0.185249	0.997658
374	PC.ae.C38.3	2	2.58937	0.24148	2.62313	0.302526	-0.0337661	0.387084	-0.0872318	0.999753
474	PC.ae.C38.3	3	2.53872	0.196092	2.5084	0.23218	0.03032	0.303907	0.0997673	0.99963
574	PC.ae.C38.3	4	2.50135	0.187099	2.40347	0.185532	0.0978782	0.263492	0.371465	0.981921
674	PC.ae.C38.3	5	2.47726	0.200271	2.30835	0.162481	0.168908	0.257893	0.654956	0.911865
774	PC.ae.C38.3	6	2.46646	0.218427	2.22305	0.156664	0.243411	0.268801	0.905544	0.79998
874	PC.ae.C38.3	7	2.46894	0.231471	2.14755	0.157865	0.321385	0.280179	1.14707	0.660949
974	PC.ae.C38.3	8	2.4847	0.235159	2.08187	0.158015	0.402832	0.283316	1.42184	0.492531
1074	PC.ae.C38.3	9	2.51374	0.228636	2.02599	0.153259	0.487751	0.27525	1.77203	0.302916
1188	PC.ae.C38.3	10	2.55607	0.213828	1.97993	0.1437	0.576142	0.257627	2.23634	0.134623
1275	PC.ae.C38.3	11	2.61168	0.196672	1.94367	0.134122	0.668005	0.238051	2.80614	0.0398546
1374	PC.ae.C38.3	12	2.68057	0.189737	1.91723	0.135679	0.76334	0.233257	3.27252	0.0123958
1474	PC.ae.C38.3	13	2.76274	0.210603	1.9006	0.161802	0.862147	0.265582	3.24626	0.0138452
1574	PC.ae.C38.3	14	2.8582	0.268753	1.89378	0.216654	0.964426	0.345206	2.79377	0.0405308
1189	PC.ae.C38.4	0	7.57119	1.03124	9.80035	1.2007	-2.22916	1.58277	-1.4084	0.500765
275	PC.ae.C38.4	1	7.37369	0.768356	9.07383	0.937695	-1.70014	1.21229	-1.40242	0.504375
375	PC.ae.C38.4	2	7.21608	0.574594	8.40638	0.719851	-1.1903	0.921056	-1.29232	0.571557
475	PC.ae.C38.4	3	7.09835	0.466595	7.79799	0.552466	-0.699642	0.723139	-0.967508	0.766237
575	PC.ae.C38.4	4	7.0205	0.445197	7.24867	0.441467	-0.228168	0.626972	-0.363921	0.982954
675	PC.ae.C38.4	5	6.98253	0.47654	6.7584	0.386619	0.224123	0.613649	0.36523	0.982769
775	PC.ae.C38.4	6	6.98444	0.51974	6.32721	0.372777	0.657231	0.639604	1.02756	0.732127
875	PC.ae.C38.4	7	7.02623	0.550779	5.95507	0.375634	1.07116	0.666677	1.60671	0.386701
975	PC.ae.C38.4	8	7.1079	0.559553	5.642	0.375991	1.4659	0.674143	2.17446	0.151568
1075	PC.ae.C38.4	9	7.22946	0.544032	5.388	0.364675	1.84146	0.65495	2.8116	0.0392134
1190	PC.ae.C38.4	10	7.39089	0.508797	5.19306	0.341929	2.19784	0.613017	3.58528	0.00558126
1276	PC.ae.C38.4	11	7.59221	0.467975	5.05718	0.319139	2.53503	0.566437	4.4754	0.000439116
1375	PC.ae.C38.4	12	7.8334	0.451474	4.98036	0.322844	2.85304	0.555029	5.14035	0.000101933
1475	PC.ae.C38.4	13	8.11448	0.501124	4.96261	0.385004	3.15187	0.631944	4.98758	8.28732e-05
1575	PC.ae.C38.4	14	8.43544	0.639489	5.00393	0.515522	3.43152	0.821407	4.17761	0.00107885
1191	PC.ae.C38.5	0	4.45119	0.536139	4.28165	0.624242	0.169543	0.822875	0.206038	0.996787
276	PC.ae.C38.5	1	4.20388	0.399465	4.0477	0.487504	0.156179	0.630264	0.2478	0.994457
376	PC.ae.C38.5	2	3.99439	0.29873	3.85105	0.374248	0.143344	0.478854	0.299347	0.990344
476	PC.ae.C38.5	3	3.82272	0.242581	3.69168	0.287225	0.131036	0.375957	0.348539	0.984955
576	PC.ae.C38.5	4	3.68885	0.231457	3.5696	0.229517	0.119256	0.325961	0.365861	0.982687
676	PC.ae.C38.5	5	3.59281	0.247751	3.4848	0.201002	0.108005	0.319034	0.338537	0.986173
776	PC.ae.C38.5	6	3.53457	0.270211	3.43729	0.193806	0.0972811	0.332528	0.29255	0.990973
876	PC.ae.C38.5	7	3.51416	0.286348	3.42707	0.195291	0.0870856	0.346603	0.251254	0.994225
976	PC.ae.C38.5	8	3.53155	0.29091	3.45413	0.195477	0.0774181	0.350485	0.220889	0.996054
1076	PC.ae.C38.5	9	3.58676	0.28284	3.51848	0.189593	0.0682787	0.340506	0.200521	0.997036
1192	PC.ae.C38.5	10	3.67979	0.264522	3.62012	0.177768	0.0596673	0.318705	0.187218	0.997583
1277	PC.ae.C38.5	11	3.81063	0.243299	3.75904	0.165919	0.051584	0.294488	0.175165	0.998017
1376	PC.ae.C38.5	12	3.97928	0.23472	3.93525	0.167846	0.0440287	0.288558	0.152582	0.998685
1476	PC.ae.C38.5	13	4.18575	0.260533	4.14875	0.200162	0.0370015	0.328545	0.112622	0.999469
1576	PC.ae.C38.5	14	4.43003	0.332468	4.39953	0.268018	0.0305023	0.427047	0.0714263	0.999864
1193	PC.ae.C38.6	0	4.47438	0.551757	4.39311	0.642426	0.0812731	0.846845	0.0959716	0.999671
277	PC.ae.C38.6	1	4.2542	0.411102	4.26396	0.501705	-0.00975922	0.648623	-0.015046	0.999999
377	PC.ae.C38.6	2	4.06787	0.307431	4.14195	0.38515	-0.0740805	0.492803	-0.150325	0.998743
477	PC.ae.C38.6	3	3.91539	0.249647	4.02708	0.295592	-0.111691	0.386909	-0.288675	0.99132
577	PC.ae.C38.6	4	3.79675	0.238199	3.91934	0.236203	-0.12259	0.335456	-0.365443	0.982744
677	PC.ae.C38.6	5	3.71196	0.254968	3.81874	0.206857	-0.106778	0.328327	-0.325219	0.987698
777	PC.ae.C38.6	6	3.66101	0.278082	3.72526	0.199451	-0.0642552	0.342214	-0.187763	0.997562
877	PC.ae.C38.6	7	3.64391	0.294689	3.63893	0.20098	0.0049787	0.356699	0.0139577	0.999999
977	PC.ae.C38.6	8	3.66065	0.299384	3.55973	0.201171	0.100924	0.360694	0.279804	0.992075
1077	PC.ae.C38.6	9	3.71124	0.291079	3.48766	0.195116	0.22358	0.350425	0.638024	0.917784
1194	PC.ae.C38.6	10	3.79567	0.272227	3.42272	0.182946	0.372947	0.327989	1.13707	0.66701
1278	PC.ae.C38.6	11	3.91395	0.250386	3.36492	0.170753	0.549025	0.303067	1.81156	0.284845
1377	PC.ae.C38.6	12	4.06607	0.241557	3.31426	0.172735	0.751814	0.296963	2.53167	0.0735744
1477	PC.ae.C38.6	13	4.25204	0.268122	3.27073	0.205993	0.981314	0.338116	2.9023	0.0316225
1577	PC.ae.C38.6	14	4.47186	0.342153	3.23433	0.275825	1.23752	0.439486	2.81584	0.0388269
1195	PC.ae.C40.2	0	1.14715	0.164732	1.21269	0.191802	-0.065544	0.252833	-0.259238	0.993669
278	PC.ae.C40.2	1	1.10716	0.122738	1.16896	0.149789	-0.0618005	0.193652	-0.319131	0.988357
378	PC.ae.C40.2	2	1.07418	0.0917865	1.12765	0.11499	-0.0534692	0.147131	-0.363413	0.983023
478	PC.ae.C40.2	3	1.04823	0.0745345	1.08878	0.0882516	-0.04055	0.115515	-0.351037	0.984641
578	PC.ae.C40.2	4	1.02929	0.0711164	1.05234	0.0705206	-0.0230429	0.100153	-0.230077	0.995547
678	PC.ae.C40.2	5	1.01738	0.0761231	1.01832	0.061759	-0.000947948	0.098025	-0.00967048	1
778	PC.ae.C40.2	6	1.01248	0.083024	0.986744	0.0595479	0.0257349	0.102171	0.251881	0.994183
878	PC.ae.C40.2	7	1.0146	0.0879822	0.957595	0.0600043	0.0570057	0.106496	0.535285	0.949054
978	PC.ae.C40.2	8	1.02374	0.0893837	0.930878	0.0600613	0.0928644	0.107689	0.862342	0.822022
1078	PC.ae.C40.2	9	1.0399	0.0869044	0.906591	0.0582537	0.133311	0.104623	1.27421	0.582562
1196	PC.ae.C40.2	10	1.06308	0.0812759	0.884737	0.0546202	0.178345	0.0979241	1.82126	0.280012
1279	PC.ae.C40.2	11	1.09328	0.0747549	0.865313	0.0509797	0.227968	0.0904833	2.51944	0.0751995
1378	PC.ae.C40.2	12	1.1305	0.072119	0.848321	0.0515716	0.282178	0.088661	3.18266	0.0160659
1478	PC.ae.C40.2	13	1.17474	0.0800502	0.83376	0.061501	0.340976	0.100948	3.37776	0.00998005
1578	PC.ae.C40.2	14	1.22599	0.102153	0.82163	0.0823502	0.404362	0.131213	3.08173	0.0206055
1197	PC.ae.C40.4	0	4.0488	0.770025	4.38473	0.896562	-0.335925	1.18185	-0.284237	0.991701
279	PC.ae.C40.4	1	3.90471	0.573729	4.25744	0.700174	-0.352734	0.905212	-0.38967	0.979232
379	PC.ae.C40.4	2	3.78693	0.429048	4.13398	0.537511	-0.347057	0.68775	-0.504627	0.956757
479	PC.ae.C40.4	3	3.69545	0.348405	4.01435	0.412524	-0.318894	0.539965	-0.590583	0.933269
579	PC.ae.C40.4	4	3.63029	0.332428	3.89853	0.329642	-0.268245	0.468158	-0.57298	0.938549
679	PC.ae.C40.4	5	3.59143	0.355831	3.78654	0.288687	-0.195111	0.458209	-0.425811	0.973215
779	PC.ae.C40.4	6	3.57888	0.388088	3.67837	0.278351	-0.09949	0.47759	-0.208317	0.996682
879	PC.ae.C40.4	7	3.59264	0.411265	3.57402	0.280485	0.0186166	0.497806	0.0373974	0.99998
979	PC.ae.C40.4	8	3.63271	0.417817	3.4735	0.280752	0.159209	0.503381	0.31628	0.988658
1079	PC.ae.C40.4	9	3.69909	0.406227	3.3768	0.272302	0.322288	0.489049	0.659009	0.910416
1198	PC.ae.C40.4	10	3.79177	0.379917	3.28392	0.255317	0.507852	0.457738	1.10948	0.683407
1280	PC.ae.C40.4	11	3.91077	0.349435	3.19487	0.2383	0.715903	0.422956	1.69262	0.341955
1379	PC.ae.C40.4	12	4.05607	0.337114	3.10963	0.241067	0.946439	0.414438	2.28367	0.122037
1479	PC.ae.C40.4	13	4.22768	0.374188	3.02822	0.287481	1.19946	0.471871	2.54193	0.0716371
1579	PC.ae.C40.4	14	4.4256	0.477505	2.95063	0.384939	1.47497	0.613342	2.40481	0.0955482
1199	PC.ae.C40.6	0	4.97725	0.586985	5.6455	0.683443	-0.668243	0.900914	-0.741739	0.877942
280	PC.ae.C40.6	1	4.76325	0.437349	5.319	0.533737	-0.555751	0.690036	-0.805394	0.84957
380	PC.ae.C40.6	2	4.5805	0.32706	5.017	0.409741	-0.436493	0.524267	-0.832578	0.836735
480	PC.ae.C40.6	3	4.42903	0.265587	4.7395	0.314464	-0.310469	0.411612	-0.754276	0.87265
580	PC.ae.C40.6	4	4.30882	0.253407	4.4865	0.251284	-0.177678	0.356874	-0.497873	0.958361
680	PC.ae.C40.6	5	4.21988	0.271247	4.258	0.220064	-0.0381205	0.34929	-0.109137	0.999517
780	PC.ae.C40.6	6	4.1622	0.295837	4.054	0.212185	0.108203	0.364063	0.29721	0.990546
880	PC.ae.C40.6	7	4.13579	0.313504	3.8745	0.213812	0.261294	0.379474	0.688568	0.899428
980	PC.ae.C40.6	8	4.14065	0.318499	3.7195	0.214015	0.42115	0.383724	1.09754	0.690908
1080	PC.ae.C40.6	9	4.17677	0.309664	3.589	0.207574	0.587773	0.372799	1.57665	0.4032
11100	PC.ae.C40.6	10	4.24416	0.289608	3.483	0.194627	0.761163	0.34893	2.18142	0.148859
1281	PC.ae.C40.6	11	4.34281	0.266372	3.40149	0.181655	0.941319	0.322417	2.91957	0.0304297
1380	PC.ae.C40.6	12	4.47273	0.25698	3.34449	0.183764	1.12824	0.315923	3.57125	0.00588051
1480	PC.ae.C40.6	13	4.63392	0.285241	3.31199	0.219145	1.32193	0.359704	3.67505	0.00452465
1580	PC.ae.C40.6	14	4.82638	0.363998	3.30399	0.293436	1.52239	0.467546	3.25612	0.0134695
1200	PC.ae.C42.1	0	0.913287	0.170465	0.791955	0.198477	0.121332	0.261633	0.463748	0.965887
281	PC.ae.C42.1	1	0.857071	0.12701	0.775815	0.155002	0.0812565	0.200392	0.405487	0.976729
381	PC.ae.C42.1	2	0.808998	0.094981	0.762263	0.118992	0.0467357	0.152251	0.306964	0.989605
481	PC.ae.C42.1	3	0.769068	0.0771286	0.751299	0.0913231	0.0177691	0.119535	0.148651	0.998784
581	PC.ae.C42.1	4	0.73728	0.0735915	0.742923	0.072975	-0.00564332	0.103639	-0.0544517	0.99994
681	PC.ae.C42.1	5	0.713635	0.0787725	0.737136	0.0639084	-0.0235015	0.101437	-0.231686	0.995456
781	PC.ae.C42.1	6	0.698132	0.0859135	0.733937	0.0616204	-0.0358054	0.105727	-0.338659	0.98616
881	PC.ae.C42.1	7	0.690771	0.0910443	0.733327	0.0620927	-0.0425552	0.110202	-0.386155	0.979779
981	PC.ae.C42.1	8	0.691554	0.0924947	0.735304	0.0621517	-0.0437506	0.111437	-0.392606	0.978785
1081	PC.ae.C42.1	9	0.700478	0.089929	0.73987	0.0602811	-0.0393919	0.108264	-0.363851	0.982957
11101	PC.ae.C42.1	10	0.717546	0.0841046	0.747024	0.0565212	-0.0294789	0.101332	-0.290914	0.991118
1282	PC.ae.C42.1	11	0.742755	0.0773567	0.756767	0.052754	-0.0140118	0.0936325	-0.149646	0.998759
1381	PC.ae.C42.1	12	0.776107	0.074629	0.769098	0.0533665	0.00700966	0.0917468	0.0764022	0.999834
1481	PC.ae.C42.1	13	0.817602	0.0828363	0.784017	0.0636414	0.0335853	0.104461	0.321511	0.988102
1581	PC.ae.C42.1	14	0.86724	0.105708	0.801524	0.0852163	0.0657152	0.135779	0.483985	0.961531
1201	PC.ae.C42.4	0	0.371095	0.0615856	0.377081	0.0717058	-0.00598618	0.0945225	-0.0633307	0.999905
282	PC.ae.C42.4	1	0.363333	0.0458861	0.368051	0.0559989	-0.00471761	0.0723976	-0.0651625	0.999897
382	PC.ae.C42.4	2	0.356824	0.0343147	0.359157	0.0429894	-0.00233335	0.0550053	-0.0424204	0.999971
482	PC.ae.C42.4	3	0.351566	0.027865	0.350399	0.0329931	0.0011666	0.0431857	0.0270135	0.999993
582	PC.ae.C42.4	4	0.347559	0.0265871	0.341777	0.0263643	0.00578223	0.0374427	0.154429	0.998638
682	PC.ae.C42.4	5	0.344805	0.0284589	0.333291	0.0230888	0.0115136	0.036647	0.314175	0.988878
782	PC.ae.C42.4	6	0.343302	0.0310388	0.324941	0.0222622	0.0183606	0.038197	0.480681	0.962275
882	PC.ae.C42.4	7	0.343051	0.0328924	0.316728	0.0224328	0.0263233	0.0398138	0.661159	0.909629
982	PC.ae.C42.4	8	0.344052	0.0334164	0.30865	0.0224541	0.0354017	0.0402597	0.879332	0.813432
1082	PC.ae.C42.4	9	0.346304	0.0324895	0.300708	0.0217783	0.0455957	0.0391135	1.16573	0.649541
11102	PC.ae.C42.4	10	0.349808	0.0303853	0.292903	0.0204199	0.0569055	0.0366093	1.5544	0.415709
1283	PC.ae.C42.4	11	0.354564	0.0279474	0.285233	0.0190589	0.0693309	0.0338275	2.04954	0.189981
1382	PC.ae.C42.4	12	0.360572	0.0269619	0.2777	0.0192802	0.0828721	0.0331462	2.5002	0.0783729
1482	PC.ae.C42.4	13	0.367832	0.029927	0.270303	0.0229923	0.0975289	0.0377396	2.58426	0.0656831
1582	PC.ae.C42.4	14	0.376343	0.0381902	0.263041	0.0307869	0.113301	0.0490543	2.30972	0.116279
1202	PC.ae.C44.6	0	0.22093	0.0295915	0.238683	0.0344542	-0.0177529	0.0454175	-0.390882	0.979061
283	PC.ae.C44.6	1	0.217892	0.022048	0.232822	0.0269071	-0.0149296	0.0347866	-0.429176	0.97262
383	PC.ae.C44.6	2	0.215447	0.016488	0.227144	0.0206561	-0.0116969	0.0264297	-0.442568	0.970129
483	PC.ae.C44.6	3	0.213595	0.0133889	0.22165	0.015853	-0.00805503	0.0207505	-0.388186	0.979474
583	PC.ae.C44.6	4	0.212336	0.0127749	0.216339	0.0126679	-0.00400381	0.017991	-0.222546	0.995968
683	PC.ae.C44.6	5	0.211669	0.0136743	0.211212	0.011094	0.000456706	0.0176086	0.0259364	0.999993
783	PC.ae.C44.6	6	0.211595	0.0149139	0.206269	0.0106968	0.00532652	0.0183534	0.29022	0.991177
883	PC.ae.C44.6	7	0.212115	0.0158046	0.201509	0.0107788	0.0106056	0.0191303	0.55439	0.943871
983	PC.ae.C44.6	8	0.213227	0.0160564	0.196933	0.0107891	0.0162941	0.0193445	0.842308	0.831929
1083	PC.ae.C44.6	9	0.214932	0.015611	0.19254	0.0104644	0.0223918	0.0187938	1.19145	0.633863
11103	PC.ae.C44.6	10	0.217229	0.0145999	0.18833	0.00981165	0.0288988	0.0175905	1.64286	0.367822
1284	PC.ae.C44.6	11	0.22012	0.0134285	0.184305	0.0091577	0.0358151	0.0162539	2.20348	0.142976
1383	PC.ae.C44.6	12	0.223603	0.012955	0.180462	0.00926402	0.0431407	0.0159265	2.70873	0.0493988
1483	PC.ae.C44.6	13	0.227679	0.0143798	0.176804	0.0110477	0.0508756	0.0181336	2.8056	0.0398061
1583	PC.ae.C44.6	14	0.232349	0.0183501	0.173329	0.0147929	0.0590199	0.0235703	2.504	0.0777539
1203	Phe	0	96.2548	12.9602	92.4375	15.09	3.81735	19.8916	0.191908	0.997398
284	Phe	1	93.5369	9.65638	86.3701	11.7846	7.16686	15.2355	0.470404	0.964493
384	Phe	2	91.1436	7.22127	81.2645	9.04679	9.87903	11.5755	0.853447	0.826469
484	Phe	3	89.0747	5.86397	77.1209	6.94316	11.9539	9.08811	1.31533	0.557255
584	Phe	4	87.3305	5.59506	73.9391	5.54818	13.3914	7.87953	1.69951	0.338111
684	Phe	5	85.9107	5.98896	71.7192	4.85886	14.1915	7.71208	1.84017	0.272281
784	Phe	6	84.8155	6.53188	70.4612	4.68491	14.3543	8.03827	1.78575	0.296515
884	Phe	7	84.0448	6.92196	70.165	4.72081	13.8798	8.37852	1.65659	0.360182
984	Phe	8	83.5987	7.03223	70.8308	4.7253	12.7679	8.47236	1.50701	0.442865
1084	Phe	9	83.4771	6.83717	72.4584	4.58309	11.0187	8.23114	1.33866	0.542909
11104	Phe	10	83.68	6.39435	75.0479	4.29722	8.63216	7.70414	1.12046	0.677146
1285	Phe	11	84.2075	5.88132	78.5993	4.01081	5.60827	7.11874	0.787817	0.857716
1384	Phe	12	85.0595	5.67393	83.1125	4.05738	1.94703	6.97537	0.27913	0.992129
1484	Phe	13	86.2361	6.29792	88.5877	4.83857	-2.35154	7.94201	-0.296089	0.990648
1584	Phe	14	87.7372	8.03684	95.0247	6.47887	-7.28746	10.3231	-0.705936	0.892579
1204	Pro	0	156.28	25.3372	190.66	29.5008	-34.3806	38.888	-0.884094	0.810967
285	Pro	1	164.059	18.8782	179.381	23.0388	-15.3219	29.7854	-0.514409	0.954384
385	Pro	2	170.309	14.1176	168.885	17.6865	1.42328	22.63	0.0628936	0.999907
485	Pro	3	175.029	11.4641	159.174	13.5739	15.855	17.7672	0.892371	0.806615
585	Pro	4	178.219	10.9383	150.246	10.8467	27.9731	15.4045	1.81591	0.282745
685	Pro	5	179.88	11.7084	142.103	9.49907	37.7778	15.0771	2.50564	0.0777859
785	Pro	6	180.012	12.7698	134.743	9.15899	45.2689	15.7148	2.88066	0.0337185
885	Pro	7	178.613	13.5324	128.167	9.22918	50.4466	16.38	3.07977	0.0203797
985	Pro	8	175.686	13.748	122.375	9.23796	53.3107	16.5634	3.21858	0.0147041
1085	Pro	9	171.228	13.3667	117.367	8.95992	53.8613	16.0919	3.34712	0.0108188
11105	Pro	10	165.241	12.5009	113.143	8.40106	52.0985	15.0616	3.45903	0.00797778
1286	Pro	11	157.725	11.498	109.703	7.84112	48.0221	13.9171	3.45058	0.00809147
1385	Pro	12	148.678	11.0925	107.046	7.93216	41.6322	13.6368	3.05292	0.0221419
1485	Pro	13	138.103	12.3124	105.174	9.45938	32.9288	15.5266	2.1208	0.167008
1585	Pro	14	125.997	15.712	104.086	12.6662	21.9119	20.1816	1.08573	0.698013
1205	SM.C22.3	0	0.153766	0.0480031	0.0179189	0.0558914	0.135847	0.0736759	1.84385	0.270271
286	SM.C22.3	1	0.128472	0.0357661	0.0266581	0.0436486	0.101814	0.0564306	1.80424	0.287759
386	SM.C22.3	2	0.10676	0.0267467	0.0348297	0.0335082	0.0719299	0.0428741	1.6777	0.349408
486	SM.C22.3	3	0.0886276	0.0217194	0.0424335	0.0257166	0.0461941	0.0336612	1.37232	0.522823
586	SM.C22.3	4	0.0740766	0.0207234	0.0494697	0.0205498	0.0246069	0.0291848	0.843141	0.831563
686	SM.C22.3	5	0.0631066	0.0221824	0.0559381	0.0179966	0.00716843	0.0285646	0.250955	0.994245
786	SM.C22.3	6	0.0557175	0.0241933	0.0618389	0.0173523	-0.00612141	0.0297728	-0.205604	0.996808
886	SM.C22.3	7	0.0519094	0.0256381	0.067172	0.0174853	-0.0152626	0.031033	-0.491818	0.959761
986	SM.C22.3	8	0.0516822	0.0260465	0.0719374	0.017502	-0.0202552	0.0313806	-0.645468	0.915222
1086	SM.C22.3	9	0.055036	0.0253241	0.076135	0.0169752	-0.0210991	0.0304871	-0.692065	0.898048
11106	SM.C22.3	10	0.0619707	0.0236839	0.079765	0.0159164	-0.0177943	0.0285352	-0.623592	0.922695
1287	SM.C22.3	11	0.0724864	0.0217837	0.0828273	0.0148556	-0.010341	0.026367	-0.392194	0.978849
1386	SM.C22.3	12	0.086583	0.0210156	0.0853219	0.015028	0.00126108	0.0258359	0.0488111	0.999957
1486	SM.C22.3	13	0.104261	0.0233267	0.0872488	0.0179215	0.0170118	0.0294162	0.578312	0.936987
1586	SM.C22.3	14	0.125519	0.0297675	0.088608	0.0239969	0.0369111	0.0382355	0.965361	0.76751
1206	TRLP	0	185.808	28.9993	159.193	26.4404	26.6149	39.2435	0.678198	0.904056
287	TRLP	1	178.605	21.8903	158.182	19.9428	20.4234	29.6126	0.689685	0.89972
387	TRLP	2	172.504	16.4098	156.061	14.7097	16.4431	22.0376	0.746138	0.876944
487	TRLP	3	167.503	12.9	152.829	10.993	14.6742	16.9486	0.865802	0.821339
587	TRLP	4	163.604	11.5232	148.488	9.06495	15.1165	14.6614	1.03104	0.731041
687	TRLP	5	160.806	11.7332	143.036	8.75575	17.7701	14.64	1.2138	0.620661
787	TRLP	6	159.109	12.5448	136.474	9.26767	22.6349	15.5969	1.45125	0.474924
887	TRLP	7	158.513	13.2386	128.802	9.83313	29.7111	16.491	1.80166	0.286389
987	TRLP	8	159.018	13.4812	120.019	10.0582	38.9985	16.82	2.31858	0.110829
1087	TRLP	9	160.624	13.2014	110.127	9.83313	50.4972	16.4611	3.06766	0.0195214
11107	TRLP	10	163.331	12.5448	99.124	9.26767	64.2071	15.5969	4.11667	0.000888238
1288	TRLP	11	167.139	11.9409	87.0109	8.75575	80.1284	14.807	5.41151	1.21009e-05
1387	TRLP	12	172.049	12.1869	73.7877	9.06495	98.2609	15.1886	6.46938	2.47044e-07
1487	TRLP	13	178.059	14.1716	59.4542	10.993	118.605	17.9355	6.61286	1.54014e-07
1587	TRLP	14	185.17	18.2272	44.0106	14.7097	141.16	23.4224	6.02671	1.06148e-06
1207	Trp	0	112.448	13.8018	114.532	16.0698	-2.08434	21.1833	-0.0983955	0.999645
288	Trp	1	107.339	10.2834	108.27	12.5498	-0.931371	16.2249	-0.0574039	0.999929
388	Trp	2	102.885	7.69019	102.422	9.63426	0.462223	12.3271	0.0374964	0.99998
488	Trp	3	99.0844	6.24476	96.9879	7.39403	2.09644	9.67826	0.216614	0.996275
588	Trp	4	95.9387	5.95838	91.9674	5.90846	3.97129	8.3912	0.473269	0.963865
688	Trp	5	93.4475	6.37786	87.3608	5.17438	6.08677	8.21288	0.741125	0.878208
788	Trp	6	91.6108	6.95604	83.1679	4.98913	8.44287	8.56025	0.986287	0.755827
888	Trp	7	90.4286	7.37145	79.389	5.02737	11.0396	8.9226	1.23726	0.605577
988	Trp	8	89.9008	7.48888	76.0238	5.03215	13.877	9.02252	1.53803	0.424743
1088	Trp	9	90.0274	7.28116	73.0725	4.8807	16.9549	8.76564	1.93425	0.232725
11108	Trp	10	90.8086	6.80958	70.535	4.57627	20.2736	8.20443	2.47105	0.0830743
1289	Trp	11	92.2441	6.26323	68.4114	4.27126	23.8328	7.58101	3.14375	0.0174361
1388	Trp	12	94.3342	6.04238	66.7015	4.32085	27.6327	7.42833	3.7199	0.00400934
1488	Trp	13	97.0787	6.70689	65.4056	5.15277	31.6732	8.45774	3.74487	0.00363925
1588	Trp	14	100.478	8.55873	64.5234	6.89959	35.9543	10.9935	3.27052	0.0130861
1208	Tyr	0	109.928	15.3022	117.987	17.8167	-8.05887	23.486	-0.343135	0.985613
289	Tyr	1	108.892	11.4013	111.391	13.9141	-2.4992	17.9886	-0.138932	0.999005
389	Tyr	2	107.911	8.52616	105.035	10.6816	2.87594	13.6672	0.210427	0.996583
489	Tyr	3	106.986	6.9236	98.9196	8.1978	8.06653	10.7303	0.751749	0.873682
589	Tyr	4	106.117	6.60609	93.0441	6.55074	13.0726	9.30337	1.40514	0.502726
689	Tyr	5	105.303	7.07117	87.4087	5.73687	17.8941	9.10567	1.96516	0.220713
789	Tyr	6	104.544	7.7122	82.0134	5.53148	22.5311	9.4908	2.37399	0.102201
889	Tyr	7	103.842	8.17277	76.8582	5.57387	26.9835	9.89254	2.72766	0.0477487
989	Tyr	8	103.194	8.30297	71.9431	5.57917	31.2514	10.0033	3.1241	0.0190035
1089	Tyr	9	102.603	8.07266	67.268	5.41126	35.3347	9.71852	3.63582	0.00485892
11109	Tyr	10	102.067	7.54982	62.8331	5.07374	39.2336	9.0963	4.31313	0.000738308
1290	Tyr	11	101.586	6.94408	58.6383	4.73557	42.9478	8.40511	5.10973	0.000112603
1389	Tyr	12	101.161	6.69922	54.6835	4.79055	46.4776	8.23583	5.64333	1.02689e-05
1489	Tyr	13	100.792	7.43597	50.9689	5.7129	49.8228	9.37715	5.31321	5.33973e-05
1589	Tyr	14	100.478	9.48911	47.4944	7.64961	52.9834	12.1885	4.347	0.000636923
1209	ADMA	0	1.0705	0.248343	0.82629	0.289153	0.244213	0.381161	0.640708	0.916861
290	ADMA	1	0.964256	0.185035	0.752318	0.225815	0.211938	0.291943	0.725958	0.884545
390	ADMA	2	0.870327	0.138374	0.691749	0.173354	0.178578	0.221808	0.805101	0.849764
490	ADMA	3	0.788718	0.112365	0.644585	0.133045	0.144134	0.174146	0.827661	0.839153
590	ADMA	4	0.719429	0.107212	0.610824	0.106314	0.108604	0.150987	0.719296	0.887256
690	ADMA	5	0.662458	0.11476	0.590468	0.0931053	0.0719906	0.147779	0.487152	0.960818
790	ADMA	6	0.617807	0.125164	0.583515	0.089772	0.0342921	0.154029	0.222634	0.995961
890	ADMA	7	0.585475	0.132638	0.589966	0.09046	-0.00449113	0.160549	-0.0279736	0.999992
990	ADMA	8	0.565462	0.134751	0.609821	0.090546	-0.044359	0.162347	-0.273236	0.99261
1090	ADMA	9	0.557769	0.131014	0.643081	0.0878209	-0.0853116	0.157725	-0.540889	0.947561
11110	ADMA	10	0.562395	0.122528	0.689744	0.0823432	-0.127349	0.147626	-0.862642	0.821882
1291	ADMA	11	0.57934	0.112697	0.749811	0.0768549	-0.170471	0.136409	-1.2497	0.597967
1390	ADMA	12	0.608604	0.108724	0.823282	0.0777472	-0.214677	0.133662	-1.60612	0.386587
1490	ADMA	13	0.650188	0.12068	0.910156	0.0927163	-0.259969	0.152184	-1.70825	0.334404
1590	ADMA	14	0.704091	0.154001	1.01044	0.124148	-0.306345	0.197811	-1.54867	0.418784
1292	ApoB	0	32.8667	9.57932	10.7061	8.73402	22.1605	12.9633	1.70949	0.332906
291	ApoB	1	32.3463	7.23102	15.2661	6.5877	17.0802	9.78189	1.74611	0.313145
391	ApoB	2	31.9358	5.42064	19.6918	4.85905	12.244	7.27968	1.68194	0.345427
491	ApoB	3	31.6352	4.26124	23.9834	3.63132	7.65177	5.59863	1.36672	0.525856
591	ApoB	4	31.4444	3.80643	28.1408	2.99442	3.30363	4.84308	0.682133	0.902602
691	ApoB	5	31.3636	3.8758	32.164	2.89228	-0.80045	4.83602	-0.165518	0.998344
791	ApoB	6	31.3926	4.14392	36.0531	3.06138	-4.66047	5.1521	-0.904577	0.801406
891	ApoB	7	31.5315	4.37311	39.8079	3.24817	-8.27643	5.44744	-1.51932	0.434872
991	ApoB	8	31.7802	4.45324	43.4286	3.32253	-11.6483	5.55613	-2.09648	0.171488
1091	ApoB	9	32.1389	4.36082	46.9151	3.24817	-14.7762	5.43758	-2.71741	0.0463961
11111	ApoB	10	32.6074	4.14392	50.2673	3.06138	-17.6599	5.1521	-3.42772	0.00739995
1293	ApoB	11	33.1858	3.94442	53.4855	2.89228	-20.2997	4.89119	-4.15025	0.000876213
1391	ApoB	12	33.8741	4.02569	56.5694	2.99442	-22.6953	5.01724	-4.52347	0.000323479
1491	ApoB	13	34.6722	4.68129	59.5191	3.63132	-24.8469	5.92461	-4.19385	0.000775071
1591	ApoB	14	35.5802	6.02098	62.3347	4.85905	-26.7544	7.73709	-3.45795	0.00669634
1294	bHydroxybutyrate	0	0.0450109	0.0206304	0.0472607	0.0187918	-0.00224972	0.0279061	-0.0806176	0.999806
292	bHydroxybutyrate	1	0.0411477	0.0154878	0.0421778	0.0140976	-0.0010301	0.0209431	-0.0491856	0.999956
392	bHydroxybutyrate	2	0.0379376	0.0115349	0.0381931	0.0103642	-0.0002555	0.0155071	-0.0164763	0.999998
492	bHydroxybutyrate	3	0.0353804	0.00904781	0.0353064	0.00780597	7.40715e-05	0.0119497	0.00619859	1
592	bHydroxybutyrate	4	0.0334764	0.00816271	0.0335177	0.00662384	-4.1383e-05	0.0105121	-0.00393668	1
692	bHydroxybutyrate	5	0.0322253	0.0084453	0.0328272	0.00660618	-0.000601863	0.0107222	-0.0561327	0.999934
792	bHydroxybutyrate	6	0.0316273	0.00914033	0.0332347	0.0071023	-0.00160737	0.0115753	-0.138862	0.999015
892	bHydroxybutyrate	7	0.0316824	0.00972297	0.0347403	0.00756978	-0.0030579	0.0123222	-0.248161	0.994471
992	bHydroxybutyrate	8	0.0323905	0.00995832	0.037344	0.00774945	-0.00495346	0.0126183	-0.392561	0.978919
1092	bHydroxybutyrate	9	0.0337516	0.00979543	0.0410457	0.00757284	-0.00729404	0.0123814	-0.589114	0.934098
11112	bHydroxybutyrate	10	0.0357658	0.00932881	0.0458455	0.00711645	-0.0100797	0.0117333	-0.859063	0.824355
1295	bHydroxybutyrate	11	0.0384331	0.00884174	0.0517434	0.00664942	-0.0133103	0.0110631	-1.20313	0.627063
1392	bHydroxybutyrate	12	0.0417534	0.0088777	0.0587393	0.0067191	-0.0169859	0.0111337	-1.52563	0.431412
1492	bHydroxybutyrate	13	0.0457267	0.0100989	0.0668333	0.00795841	-0.0211066	0.0128578	-1.64154	0.367621
1592	bHydroxybutyrate	14	0.0503531	0.0128212	0.0760254	0.0105591	-0.0256723	0.0166096	-1.54563	0.420268
1296	C3.1	0	0.0220668	0.00182926	0.0195933	0.00212986	0.00247348	0.00280758	0.881002	0.812586
293	C3.1	1	0.0215754	0.00136294	0.0194178	0.00166332	0.00215762	0.00215041	1.00335	0.746134
393	C3.1	2	0.0211075	0.00101924	0.0192543	0.0012769	0.00185323	0.00163381	1.1343	0.668577
493	C3.1	3	0.0206631	0.000827666	0.0191027	0.000979988	0.00156033	0.00128273	1.21641	0.618501
593	C3.1	4	0.0202421	0.000789711	0.0189632	0.000783094	0.00127891	0.00111215	1.14994	0.659101
693	C3.1	5	0.0198446	0.000845307	0.0188356	0.000685801	0.00100897	0.00108852	0.926919	0.788483
793	C3.1	6	0.0194706	0.000921938	0.0187201	0.000661248	0.000750506	0.00113456	0.661497	0.909504
893	C3.1	7	0.0191201	0.000976996	0.0186165	0.000666316	0.000503526	0.00118258	0.425786	0.973241
993	C3.1	8	0.018793	0.00099256	0.018525	0.00066695	0.000268028	0.00119582	0.224136	0.995877
1093	C3.1	9	0.0184894	0.000965028	0.0184454	0.000646877	4.40099e-05	0.00116178	0.0378815	0.99998
11113	C3.1	10	0.0182092	0.000902526	0.0183778	0.000606528	-0.000168527	0.0010874	-0.154982	0.998622
1297	C3.1	11	0.0179526	0.000830114	0.0183222	0.000566103	-0.000369582	0.00100477	-0.367828	0.982417
1393	C3.1	12	0.0177194	0.000800844	0.0182786	0.000572675	-0.000559157	0.000984534	-0.567941	0.940014
1493	C3.1	13	0.0175097	0.000888916	0.0182469	0.000682936	-0.000737251	0.00112097	-0.65769	0.910882
1593	C3.1	14	0.0173234	0.00113435	0.0182273	0.000914455	-0.000903864	0.00145705	-0.620339	0.923773
1298	C5.OH..C3.DC.M.	0	0.0657864	0.00899513	0.0744482	0.0104733	-0.00866177	0.0138059	-0.627398	0.921439
294	C5.OH..C3.DC.M.	1	0.0641859	0.00670207	0.0697159	0.00817915	-0.00552998	0.0105743	-0.522963	0.952244
394	C5.OH..C3.DC.M.	2	0.0627911	0.00501197	0.0653013	0.00627899	-0.00251019	0.00803402	-0.312445	0.989054
494	C5.OH..C3.DC.M.	3	0.0616021	0.00406993	0.0612045	0.00481895	0.000397604	0.00630766	0.0630351	0.999907
594	C5.OH..C3.DC.M.	4	0.0606188	0.00388329	0.0574254	0.00385075	0.0031934	0.00546884	0.583926	0.935327
694	C5.OH..C3.DC.M.	5	0.0598413	0.00415668	0.0539641	0.00337233	0.00587719	0.00535262	1.098	0.690633
794	C5.OH..C3.DC.M.	6	0.0592695	0.00453349	0.0508205	0.00325159	0.00844898	0.00557902	1.51442	0.438394
894	C5.OH..C3.DC.M.	7	0.0589035	0.00480423	0.0479947	0.00327651	0.0109088	0.00581517	1.87592	0.256585
994	C5.OH..C3.DC.M.	8	0.0587433	0.00488077	0.0454867	0.00327963	0.0132566	0.00588029	2.2544	0.129566
1094	C5.OH..C3.DC.M.	9	0.0587888	0.00474539	0.0432964	0.00318092	0.0154924	0.00571288	2.71183	0.0495263
11114	C5.OH..C3.DC.M.	10	0.05904	0.00443804	0.0414239	0.00298252	0.0176161	0.00534711	3.29452	0.0118893
1299	C5.OH..C3.DC.M.	11	0.0594971	0.00408197	0.0398691	0.00278373	0.0196279	0.00494081	3.97262	0.00191978
1394	C5.OH..C3.DC.M.	12	0.0601598	0.00393803	0.0386321	0.00281605	0.0215277	0.0048413	4.44668	0.000564697
1494	C5.OH..C3.DC.M.	13	0.0610284	0.00437111	0.0377129	0.00335824	0.0233155	0.0055122	4.2298	0.000886464
1594	C5.OH..C3.DC.M.	14	0.0621027	0.00557802	0.0371114	0.0044967	0.0249913	0.00716482	3.48806	0.00735722
1300	Cit	0	126.144	16.3031	119.943	18.9821	6.20101	25.0222	0.24782	0.994455
295	Cit	1	118.407	12.1471	107.606	14.8242	10.8014	19.1653	0.563593	0.941302
395	Cit	2	111.494	9.08387	96.8809	11.3803	14.6129	14.5611	1.00356	0.745963
495	Cit	3	105.403	7.37648	87.7671	8.73403	17.6356	11.4322	1.54262	0.422722
595	Cit	4	100.134	7.03821	80.2647	6.97924	19.8693	9.91191	2.00459	0.206133
695	Cit	5	95.6878	7.53371	74.3736	6.11212	21.3142	9.70128	2.19705	0.144901
795	Cit	6	92.064	8.21667	70.0939	5.8933	21.9702	10.1116	2.17277	0.151751
895	Cit	7	89.2627	8.70736	67.4255	5.93847	21.8372	10.5396	2.07192	0.1832
995	Cit	8	87.2839	8.84608	66.3685	5.94411	20.9154	10.6577	1.96248	0.221385
1095	Cit	9	86.1275	8.6007	66.9228	5.76521	19.2047	10.3542	1.85477	0.265566
11115	Cit	10	85.7936	8.04366	69.0885	5.40562	16.7051	9.69129	1.72373	0.325573
12100	Cit	11	86.2822	7.3983	72.8655	5.04533	13.4167	8.9549	1.49825	0.447471
1395	Cit	12	87.5932	7.13743	78.2539	5.1039	9.33932	8.77455	1.06436	0.710637
1495	Cit	13	89.7267	7.92236	85.2537	6.08659	4.47307	9.99051	0.447731	0.969126
1595	Cit	14	92.6827	10.1098	93.8647	8.14998	-1.18207	12.9858	-0.0910283	0.999719
1301	L.cLDLP	0	42.75	96.8408	-89.6213	88.2953	132.371	131.05	1.01008	0.743303
296	L.cLDLP	1	34.4292	73.101	-61.3987	66.5975	95.8279	98.8887	0.969048	0.766457
396	L.cLDLP	2	27.8222	54.7992	-32.0539	49.1219	59.8762	73.5929	0.813614	0.846698
496	L.cLDLP	3	22.9292	43.0784	-1.58692	36.7103	24.5161	56.5985	0.433158	0.972176
596	L.cLDLP	4	19.75	38.4806	30.0023	30.2716	-10.2523	48.9605	-0.2094	0.996668
696	L.cLDLP	5	18.2847	39.1819	62.7138	29.2391	-44.4291	48.8891	-0.908773	0.799355
796	L.cLDLP	6	18.5333	41.8924	96.5475	30.9486	-78.0142	52.0844	-1.49784	0.447136
896	L.cLDLP	7	20.4958	44.2093	131.503	32.8369	-111.008	55.0702	-2.01575	0.198849
996	L.cLDLP	8	24.1722	45.0194	167.582	33.5886	-143.409	56.1689	-2.55318	0.0670915
1096	L.cLDLP	9	29.5625	44.0851	204.782	32.8369	-175.22	54.9705	-3.18752	0.0142131
11116	L.cLDLP	10	36.6667	41.8924	243.105	30.9486	-206.438	52.0844	-3.96353	0.00166068
12101	L.cLDLP	11	45.4847	39.8756	282.55	29.2391	-237.065	49.4468	-4.79434	0.000135163
1396	L.cLDLP	12	56.0167	40.6971	323.117	30.2716	-267.1	50.7211	-5.26606	6.68724e-05
1496	L.cLDLP	13	68.2625	47.3249	364.806	36.7103	-296.543	59.894	-4.95114	9.53798e-05
1596	L.cLDLP	14	82.2222	60.8682	407.617	49.1219	-325.395	78.217	-4.16016	0.000922755
1302	L.TRLP	0	3.54	3.19584	0.366152	2.91384	3.17385	4.32479	0.733873	0.882082
297	L.TRLP	1	6.14917	2.41241	1.11383	2.19778	5.03534	3.26343	1.54296	0.42142
397	L.TRLP	2	8.32889	1.80843	1.73819	1.62107	6.5907	2.42864	2.71374	0.0464765
497	L.TRLP	3	10.0792	1.42163	2.23925	1.21148	7.83992	1.86781	4.19739	0.000885718
597	L.TRLP	4	11.4	1.2699	2.617	0.998994	8.783	1.61575	5.43588	1.32027e-05
697	L.TRLP	5	12.2914	1.29304	2.87144	0.96492	9.41995	1.61339	5.83861	1.99969e-06
797	L.TRLP	6	12.7533	1.38249	3.00257	1.02133	9.75077	1.71884	5.67288	4.68839e-06
897	L.TRLP	7	12.7858	1.45895	3.01039	1.08365	9.77545	1.81737	5.37889	1.28545e-05
997	L.TRLP	8	12.3889	1.48569	2.8949	1.10846	9.49399	1.85363	5.12184	2.92979e-05
1097	L.TRLP	9	11.5625	1.45485	2.6561	1.08365	8.9064	1.81408	4.90959	5.73093e-05
11117	L.TRLP	10	10.3067	1.38249	2.29399	1.02133	8.01267	1.71884	4.66168	0.000190424
12102	L.TRLP	11	8.62139	1.31593	1.80858	0.96492	6.81281	1.6318	4.17504	0.000770618
1397	L.TRLP	12	6.50667	1.34305	1.19985	0.998994	5.30681	1.67385	3.17043	0.0146265
1497	L.TRLP	13	3.9625	1.56177	0.467821	1.21148	3.49468	1.97656	1.76806	0.302935
1597	L.TRLP	14	0.988889	2.00871	-0.387522	1.62107	1.37641	2.58124	0.533236	0.950043
1303	lysoPC.a.C18.0	0	60.6393	14.1641	52.2029	16.4916	8.43636	21.7392	0.388071	0.979481
298	lysoPC.a.C18.0	1	58.6149	10.5533	53.0655	12.8792	5.54937	16.6507	0.333282	0.98679
398	lysoPC.a.C18.0	2	56.932	7.89202	54.1715	9.88712	2.76052	12.6507	0.218212	0.996193
498	lysoPC.a.C18.0	3	55.5906	6.40866	55.5208	7.58809	0.0698082	9.93227	0.00702843	1
598	lysoPC.a.C18.0	4	54.5908	6.11476	57.1135	6.06353	-2.52277	8.61143	-0.292956	0.990933
698	lysoPC.a.C18.0	5	53.9324	6.54525	58.9496	5.31019	-5.01722	8.42843	-0.595273	0.931819
798	lysoPC.a.C18.0	6	53.6156	7.1386	61.0291	5.12007	-7.41353	8.78492	-0.843893	0.831192
898	lysoPC.a.C18.0	7	53.6402	7.56492	63.3519	5.15931	-9.71171	9.15678	-1.0606	0.71293
998	lysoPC.a.C18.0	8	54.0064	7.68543	65.9182	5.16422	-11.9118	9.25932	-1.28646	0.575153
1098	lysoPC.a.C18.0	9	54.7141	7.47225	68.7277	5.00879	-14.0137	8.9957	-1.55782	0.414228
11118	lysoPC.a.C18.0	10	55.7633	6.9883	71.7807	4.69638	-16.0174	8.41976	-1.90236	0.245881
12103	lysoPC.a.C18.0	11	57.154	6.42761	75.077	4.38336	-17.9231	7.77998	-2.30374	0.117467
1398	lysoPC.a.C18.0	12	58.8862	6.20097	78.6168	4.43425	-19.7306	7.62329	-2.5882	0.0650318
1498	lysoPC.a.C18.0	13	60.9599	6.88291	82.3998	5.288	-21.44	8.67972	-2.47012	0.0830556
1598	lysoPC.a.C18.0	14	63.3751	8.78335	86.4263	7.08067	-23.0512	11.282	-2.04319	0.192227
1304	lysoPC.a.C18.1	0	21.957	4.56339	20.3483	5.31328	1.60873	7.00396	0.229689	0.995571
299	lysoPC.a.C18.1	1	20.915	3.40008	19.4542	4.14943	1.46075	5.36454	0.272297	0.992683
399	lysoPC.a.C18.1	2	20.0332	2.54266	18.6172	3.18544	1.41603	4.0758	0.347423	0.985093
499	lysoPC.a.C18.1	3	19.3118	2.06475	17.8372	2.44474	1.47458	3.19999	0.460808	0.966504
599	lysoPC.a.C18.1	4	18.7506	1.97006	17.1142	1.95355	1.6364	2.77444	0.589812	0.933508
699	lysoPC.a.C18.1	5	18.3498	2.10876	16.4483	1.71084	1.90148	2.71548	0.700238	0.894858
799	lysoPC.a.C18.1	6	18.1093	2.29992	15.8395	1.64959	2.26984	2.83033	0.801968	0.851221
899	lysoPC.a.C18.1	7	18.0291	2.43727	15.2876	1.66223	2.74146	2.95014	0.929264	0.787189
999	lysoPC.a.C18.1	8	18.1092	2.4761	14.7929	1.66381	3.31635	2.98318	1.11168	0.682521
1099	lysoPC.a.C18.1	9	18.3496	2.40742	14.3551	1.61374	3.99451	2.89824	1.37825	0.518916
11119	lysoPC.a.C18.1	10	18.7504	2.2515	13.9744	1.51308	4.77593	2.71269	1.76059	0.308803
12104	lysoPC.a.C18.1	11	19.3114	2.07085	13.6508	1.41224	5.66063	2.50656	2.25833	0.128563
1399	lysoPC.a.C18.1	12	20.0328	1.99783	13.3842	1.42863	6.64859	2.45608	2.70699	0.0502543
1499	lysoPC.a.C18.1	13	20.9144	2.21754	13.1746	1.70369	7.73982	2.79644	2.76774	0.0437052
1599	lysoPC.a.C18.1	14	21.9564	2.82983	13.0221	2.28126	8.93432	3.63484	2.45797	0.0857471
1305	PC.aa.C32.3	0	0.163183	0.0338393	0.142936	0.0394001	0.0202475	0.0519372	0.389845	0.979211
2100	PC.aa.C32.3	1	0.160492	0.0252129	0.141044	0.0307697	0.0194482	0.0397802	0.488891	0.960438
3100	PC.aa.C32.3	2	0.158083	0.0188548	0.140068	0.0236213	0.0180152	0.0302237	0.596063	0.931589
4100	PC.aa.C32.3	3	0.155957	0.0153109	0.140008	0.0181287	0.0159485	0.0237292	0.672107	0.905613
5100	PC.aa.C32.3	4	0.154113	0.0146088	0.140864	0.0144864	0.0132482	0.0205736	0.643942	0.915763
6100	PC.aa.C32.3	5	0.15255	0.0156373	0.142636	0.0126866	0.00991411	0.0201364	0.492349	0.959634
7100	PC.aa.C32.3	6	0.151271	0.0170548	0.145324	0.0122324	0.00594635	0.0209881	0.283321	0.991781
8100	PC.aa.C32.3	7	0.150273	0.0180733	0.148928	0.0123261	0.00134489	0.0218765	0.0614767	0.999913
9100	PC.aa.C32.3	8	0.149557	0.0183613	0.153448	0.0123378	-0.00389026	0.0221214	-0.175859	0.997993
10100	PC.aa.C32.3	9	0.149124	0.017852	0.158883	0.0119665	-0.00975912	0.0214916	-0.454089	0.967865
11120	PC.aa.C32.3	10	0.148973	0.0166957	0.165235	0.0112201	-0.0162617	0.0201156	-0.808409	0.848122
12105	PC.aa.C32.3	11	0.149104	0.0153562	0.172502	0.0104723	-0.0233979	0.0185871	-1.25882	0.592489
13100	PC.aa.C32.3	12	0.149517	0.0148147	0.180685	0.0105939	-0.0311679	0.0182128	-1.71132	0.332504
14100	PC.aa.C32.3	13	0.150213	0.016444	0.189784	0.0126336	-0.0395715	0.0207367	-1.90828	0.243064
15100	PC.aa.C32.3	14	0.151191	0.0209843	0.1998	0.0169164	-0.0486088	0.0269538	-1.80341	0.288503
1306	PC.aa.C34.1	0	127.231	24.0594	114.74	28.013	12.4906	36.9267	0.338253	0.986208
2101	PC.aa.C34.1	1	122.724	17.9261	113.11	21.8769	9.6132	28.2833	0.33989	0.986018
3101	PC.aa.C34.1	2	118.895	13.4056	111.546	16.7945	7.34859	21.4887	0.341975	0.985766
4101	PC.aa.C34.1	3	115.743	10.8859	110.047	12.8893	5.69675	16.8712	0.337662	0.986278
5101	PC.aa.C34.1	4	113.27	10.3867	108.612	10.2996	4.65767	14.6276	0.318417	0.988434
6101	PC.aa.C34.1	5	111.474	11.1179	107.243	9.02	4.23137	14.3167	0.295554	0.990695
7101	PC.aa.C34.1	6	110.357	12.1258	105.939	8.69707	4.41783	14.9223	0.296057	0.990652
8101	PC.aa.C34.1	7	109.917	12.8499	104.7	8.76373	5.21707	15.5539	0.335419	0.98654
9101	PC.aa.C34.1	8	110.155	13.0546	103.526	8.77206	6.62907	15.7281	0.42148	0.974005
10101	PC.aa.C34.1	9	111.071	12.6925	102.417	8.50805	8.65384	15.2803	0.56634	0.940473
11121	PC.aa.C34.1	10	112.665	11.8705	101.373	7.97737	11.2914	14.302	0.789498	0.856972
12106	PC.aa.C34.1	11	114.936	10.9181	100.395	7.44567	14.5417	13.2152	1.10037	0.689242
13101	PC.aa.C34.1	12	117.886	10.5331	99.481	7.53212	18.4048	12.9491	1.42132	0.492837
14101	PC.aa.C34.1	13	121.513	11.6915	98.6324	8.98232	22.8806	14.7436	1.55191	0.416925
15101	PC.aa.C34.1	14	125.818	14.9196	97.849	12.0274	27.9692	19.1638	1.45948	0.470363
1307	PC.aa.C38.3	0	25.9718	5.60325	24.5864	6.52402	1.38539	8.59995	0.161092	0.998454
2102	PC.aa.C38.3	1	24.8081	4.17485	24.2137	5.09496	0.594345	6.58696	0.0902307	0.999726
3102	PC.aa.C38.3	2	23.8542	3.12205	23.8915	3.91131	-0.0373485	5.00455	-0.00746291	1
4102	PC.aa.C38.3	3	23.1101	2.53524	23.6198	3.00182	-0.509697	3.92917	-0.129721	0.999189
5102	PC.aa.C38.3	4	22.5757	2.41898	23.3984	2.39871	-0.822699	3.40665	-0.241498	0.994866
6102	PC.aa.C38.3	5	22.2512	2.58928	23.2276	2.10069	-0.976355	3.33425	-0.292826	0.990945
7102	PC.aa.C38.3	6	22.1365	2.824	23.1071	2.02548	-0.970666	3.47528	-0.279306	0.992115
8102	PC.aa.C38.3	7	22.2315	2.99265	23.0371	2.041	-0.80563	3.62239	-0.222403	0.995975
9102	PC.aa.C38.3	8	22.5363	3.04033	23.0176	2.04295	-0.481249	3.66295	-0.131383	0.999159
10102	PC.aa.C38.3	9	23.0509	2.95599	23.0485	1.98146	0.00247787	3.55866	0.000696292	1
11122	PC.aa.C38.3	10	23.7753	2.76454	23.1298	1.85787	0.645551	3.33082	0.193811	0.997322
12107	PC.aa.C38.3	11	24.7095	2.54274	23.2616	1.73404	1.44797	3.07773	0.470467	0.964478
13102	PC.aa.C38.3	12	25.8535	2.45308	23.4438	1.75417	2.40973	3.01574	0.799051	0.85259
14102	PC.aa.C38.3	13	27.2073	2.72285	23.6765	2.09191	3.53084	3.43366	1.0283	0.731775
15102	PC.aa.C38.3	14	28.7709	3.47466	23.9596	2.80108	4.8113	4.46311	1.07802	0.702496
1308	PC.aa.C40.5	0	8.56023	1.81331	7.3305	2.11129	1.22973	2.7831	0.441856	0.970245
2103	PC.aa.C40.5	1	7.96635	1.35106	7.37116	1.64882	0.595188	2.13166	0.279214	0.992125
3103	PC.aa.C40.5	2	7.46806	1.01035	7.42074	1.26577	0.0473184	1.61956	0.0292168	0.999991
4103	PC.aa.C40.5	3	7.06536	0.820449	7.47924	0.971442	-0.413881	1.27155	-0.325494	0.987668
5103	PC.aa.C40.5	4	6.75825	0.782824	7.54666	0.776265	-0.788411	1.10245	-0.715143	0.888937
6103	PC.aa.C40.5	5	6.54673	0.837936	7.623	0.679821	-1.07627	1.07902	-0.997449	0.749508
7103	PC.aa.C40.5	6	6.4308	0.913898	7.70827	0.655482	-1.27746	1.12466	-1.13586	0.667674
8103	PC.aa.C40.5	7	6.41047	0.968476	7.80245	0.660506	-1.39198	1.17227	-1.18743	0.636248
9103	PC.aa.C40.5	8	6.48572	0.983904	7.90556	0.661134	-1.41983	1.1854	-1.19777	0.629822
10103	PC.aa.C40.5	9	6.65657	0.956613	8.01758	0.641236	-1.36102	1.15165	-1.1818	0.639706
11123	PC.aa.C40.5	10	6.923	0.894656	8.13853	0.601239	-1.21553	1.07791	-1.12767	0.672547
12108	PC.aa.C40.5	11	7.28503	0.822875	8.2684	0.561166	-0.983368	0.996008	-0.98731	0.755051
13103	PC.aa.C40.5	12	7.74265	0.79386	8.40719	0.567681	-0.66454	0.975949	-0.680917	0.902309
14103	PC.aa.C40.5	13	8.29585	0.881164	8.5549	0.67698	-0.259042	1.11119	-0.233121	0.99537
15103	PC.aa.C40.5	14	8.94465	1.12446	8.71153	0.906481	0.233125	1.44434	0.161406	0.998444
1309	PC.aa.C40.6	0	56.8707	10.5708	40.4661	12.3079	16.4046	16.2242	1.01112	0.741627
2104	PC.aa.C40.6	1	53.1609	7.87606	42.9301	9.61187	10.2309	12.4266	0.823302	0.841177
3104	PC.aa.C40.6	2	49.9926	5.8899	45.4879	7.37886	4.50468	9.44132	0.477124	0.963048
4104	PC.aa.C40.6	3	47.3657	4.78285	48.1396	5.66307	-0.77391	7.41256	-0.104405	0.999577
5104	PC.aa.C40.6	4	45.2804	4.56351	50.8853	4.52528	-5.60492	6.4268	-0.872117	0.81715
6104	PC.aa.C40.6	5	43.7366	4.88479	53.7249	3.96305	-9.98836	6.29023	-1.58792	0.397263
7104	PC.aa.C40.6	6	42.7342	5.32762	56.6584	3.82116	-13.9242	6.55628	-2.1238	0.166284
8104	PC.aa.C40.6	7	42.2734	5.64578	59.6859	3.85045	-17.4125	6.8338	-2.548	0.0707609
9104	PC.aa.C40.6	8	42.354	5.73572	62.8073	3.85411	-20.4532	6.91033	-2.9598	0.0278125
10104	PC.aa.C40.6	9	42.9762	5.57662	66.0225	3.73812	-23.0463	6.71359	-3.43279	0.00834897
11124	PC.aa.C40.6	10	44.1399	5.21544	69.3318	3.50495	-25.1919	6.28375	-4.00905	0.00186583
12109	PC.aa.C40.6	11	45.845	4.79699	72.7349	3.27135	-26.8899	5.80628	-4.63117	0.000346371
13104	PC.aa.C40.6	12	48.0917	4.62785	76.2319	3.30933	-28.1403	5.68934	-4.94614	0.000133764
14104	PC.aa.C40.6	13	50.8798	5.13679	79.8229	3.94649	-28.9431	6.47776	-4.46807	0.000420623
15104	PC.aa.C40.6	14	54.2095	6.55511	83.5078	5.28438	-29.2983	8.41986	-3.47967	0.00763944
1400	PC.aa.C42.4	0	0.621897	0.0943467	0.780913	0.109851	-0.159017	0.144805	-1.09815	0.690494
2105	PC.aa.C42.4	1	0.605343	0.0702957	0.733824	0.0857882	-0.128481	0.11091	-1.15842	0.654002
3105	PC.aa.C42.4	2	0.592225	0.0525687	0.688972	0.065858	-0.096747	0.084266	-1.14811	0.660376
4105	PC.aa.C42.4	3	0.582544	0.042688	0.646358	0.0505442	-0.063814	0.0661588	-0.964558	0.767946
5105	PC.aa.C42.4	4	0.576299	0.0407304	0.605981	0.0403891	-0.0296823	0.0573607	-0.517467	0.953632
6105	PC.aa.C42.4	5	0.57349	0.0435979	0.567842	0.0353711	0.00564816	0.0561417	0.100605	0.999621
7105	PC.aa.C42.4	6	0.574118	0.0475502	0.531941	0.0341048	0.0421773	0.0585163	0.720779	0.886658
8105	PC.aa.C42.4	7	0.578182	0.0503899	0.498277	0.0343662	0.0799052	0.0609932	1.31007	0.560616
9105	PC.aa.C42.4	8	0.585682	0.0511926	0.46685	0.0343989	0.118832	0.0616763	1.9267	0.235878
10105	PC.aa.C42.4	9	0.596618	0.0497727	0.437661	0.0333636	0.158957	0.0599203	2.65281	0.056516
11125	PC.aa.C42.4	10	0.610991	0.046549	0.41071	0.0312825	0.200281	0.056084	3.57109	0.0058852
12110	PC.aa.C42.4	11	0.6288	0.0428143	0.385996	0.0291975	0.242804	0.0518224	4.68531	0.000372083
13105	PC.aa.C42.4	12	0.650045	0.0413046	0.36352	0.0295365	0.286525	0.0507787	5.64263	1.02126e-05
14105	PC.aa.C42.4	13	0.674727	0.0458471	0.343281	0.0352234	0.331446	0.0578156	5.73281	7.48579e-06
15105	PC.aa.C42.4	14	0.702845	0.0585059	0.32528	0.0471643	0.377564	0.0751492	5.0242	8.50288e-05
1401	PC.aa.C42.6	0	2.0677	0.340144	2.1641	0.396039	-0.0963985	0.522059	-0.184651	0.997681
2106	PC.aa.C42.6	1	1.94696	0.253434	2.0986	0.309289	-0.151637	0.39986	-0.379226	0.980798
3106	PC.aa.C42.6	2	1.84323	0.189524	2.02881	0.237435	-0.185584	0.303801	-0.610873	0.926862
4106	PC.aa.C42.6	3	1.75649	0.153901	1.95473	0.182225	-0.198238	0.23852	-0.831118	0.837387
5106	PC.aa.C42.6	4	1.68675	0.146844	1.87635	0.145613	-0.1896	0.2068	-0.916827	0.793863
6106	PC.aa.C42.6	5	1.63402	0.157182	1.79369	0.127522	-0.15967	0.202405	-0.78886	0.857233
7106	PC.aa.C42.6	6	1.59829	0.171431	1.70673	0.122957	-0.108447	0.210966	-0.514049	0.954471
8106	PC.aa.C42.6	7	1.57956	0.181669	1.61549	0.123899	-0.0359322	0.219896	-0.163405	0.998388
9106	PC.aa.C42.6	8	1.57783	0.184563	1.51995	0.124017	0.0578749	0.222359	0.260277	0.993593
10106	PC.aa.C42.6	9	1.5931	0.179443	1.42013	0.120284	0.172974	0.216028	0.800702	0.851822
11126	PC.aa.C42.6	10	1.62538	0.167821	1.31601	0.112782	0.309366	0.202197	1.53002	0.429461
12111	PC.aa.C42.6	11	1.67465	0.154357	1.2076	0.105265	0.46705	0.186833	2.49982	0.0786527
13106	PC.aa.C42.6	12	1.74093	0.148914	1.0949	0.106487	0.646026	0.18307	3.52884	0.00661346
14106	PC.aa.C42.6	13	1.82421	0.16529	0.977914	0.126989	0.846294	0.20844	4.06013	0.00155135
15106	PC.aa.C42.6	14	1.92449	0.210929	0.856634	0.170039	1.06785	0.270932	3.94141	0.00201777
1402	PC.ae.C38.1	0	1.26176	0.230389	1.12023	0.268248	0.141529	0.353604	0.400246	0.977575
2107	PC.ae.C38.1	1	1.23951	0.171657	1.13521	0.209489	0.104297	0.270836	0.385092	0.979932
3107	PC.ae.C38.1	2	1.22037	0.128369	1.14786	0.160821	0.0725123	0.205772	0.352391	0.984465
4107	PC.ae.C38.1	3	1.20434	0.104241	1.15816	0.123426	0.0461752	0.161556	0.285816	0.991567
5107	PC.ae.C38.1	4	1.19142	0.099461	1.16613	0.0986277	0.0252856	0.140071	0.18052	0.997832
6107	PC.ae.C38.1	5	1.18161	0.106463	1.17176	0.086374	0.00984343	0.137094	0.0718003	0.999862
7107	PC.ae.C38.1	6	1.17491	0.116115	1.17506	0.0832817	-0.000151303	0.142893	-0.00105885	1
8107	PC.ae.C38.1	7	1.17132	0.123049	1.17602	0.08392	-0.00469859	0.148942	-0.0315465	0.999988
9107	PC.ae.C38.1	8	1.17084	0.125009	1.17464	0.0839998	-0.00379844	0.15061	-0.0252204	0.999994
10107	PC.ae.C38.1	9	1.17347	0.121542	1.17092	0.0814716	0.00254915	0.146322	0.0174216	0.999998
11127	PC.ae.C38.1	10	1.17921	0.11367	1.16487	0.0763899	0.0143442	0.136953	0.104738	0.999572
12112	PC.ae.C38.1	11	1.18806	0.10455	1.15648	0.0712985	0.0315867	0.126547	0.249604	0.99434
13107	PC.ae.C38.1	12	1.20003	0.100863	1.14575	0.0721263	0.0542766	0.123998	0.43772	0.971041
14107	PC.ae.C38.1	13	1.2151	0.111956	1.13268	0.0860132	0.0824139	0.141182	0.583743	0.935356
15107	PC.ae.C38.1	14	1.23328	0.142868	1.11728	0.115172	0.115999	0.18351	0.632113	0.919824
1403	Ser	0	221.583	28.2563	256.568	32.8996	-34.9847	43.3682	-0.80669	0.848927
2108	Ser	1	219.034	21.0532	236.465	25.6931	-17.4305	33.217	-0.524745	0.951771
3108	Ser	2	216.216	15.744	218.029	19.7241	-1.81242	25.2372	-0.0718156	0.999862
4108	Ser	3	213.129	12.7848	201.26	15.1377	11.8694	19.8142	0.599035	0.930701
5108	Ser	4	209.772	12.1985	186.157	12.0963	23.615	17.1792	1.37463	0.521143
6108	Ser	5	206.147	13.0573	172.722	10.5935	33.4244	16.8141	1.98787	0.212133
7108	Ser	6	202.251	14.241	160.954	10.2142	41.2975	17.5253	2.35645	0.105669
8108	Ser	7	198.087	15.0915	150.853	10.2925	47.2344	18.2671	2.58576	0.0656281
9108	Ser	8	193.653	15.3319	142.418	10.3023	51.2351	18.4717	2.77371	0.0427479
10108	Ser	9	188.95	14.9066	135.651	9.9922	53.2996	17.9458	2.97003	0.0270068
11128	Ser	10	183.978	13.9412	130.55	9.36895	53.4279	16.7968	3.18083	0.0162468
12113	Ser	11	178.737	12.8226	127.117	8.7445	51.6199	15.5205	3.32592	0.0112225
13108	Ser	12	173.226	12.3705	125.35	8.84602	47.8758	15.2079	3.14808	0.0174538
14108	Ser	13	167.446	13.7309	125.25	10.5492	42.1953	17.3154	2.43686	0.0893202
15108	Ser	14	161.396	17.5222	126.817	14.1254	34.5787	22.5068	1.53637	0.426119
1404	SM..OH..C14.1	0	1.73308	0.443123	1.11207	0.515941	0.62101	0.680112	0.9131	0.79584
2109	SM..OH..C14.1	1	1.71058	0.330161	1.29216	0.402926	0.418415	0.520918	0.803226	0.85067
3109	SM..OH..C14.1	2	1.69295	0.246902	1.45941	0.309319	0.233545	0.395776	0.590093	0.933422
4109	SM..OH..C14.1	3	1.6802	0.200495	1.6138	0.237394	0.0663989	0.310731	0.213686	0.996423
5109	SM..OH..C14.1	4	1.67233	0.191301	1.75536	0.189698	-0.0830222	0.269409	-0.308164	0.98948
6109	SM..OH..C14.1	5	1.66934	0.204768	1.88406	0.166129	-0.214719	0.263684	-0.814304	0.84548
7109	SM..OH..C14.1	6	1.67123	0.223332	1.99992	0.160182	-0.328691	0.274837	-1.19595	0.630964
8109	SM..OH..C14.1	7	1.678	0.236669	2.10294	0.161409	-0.424938	0.28647	-1.48336	0.456215
9109	SM..OH..C14.1	8	1.68964	0.240439	2.1931	0.161563	-0.50346	0.289678	-1.738	0.319544
10109	SM..OH..C14.1	9	1.70617	0.23377	2.27042	0.1567	-0.564258	0.281431	-2.00496	0.205865
11129	SM..OH..C14.1	10	1.72757	0.218629	2.3349	0.146926	-0.607331	0.263412	-2.30563	0.117206
12114	SM..OH..C14.1	11	1.75385	0.201088	2.38653	0.137134	-0.63268	0.243397	-2.59937	0.0633899
13109	SM..OH..C14.1	12	1.785	0.193997	2.42531	0.138726	-0.640304	0.238495	-2.68477	0.0527279
14109	SM..OH..C14.1	13	1.82104	0.215332	2.45124	0.165435	-0.630203	0.271545	-2.3208	0.113239
15109	SM..OH..C14.1	14	1.86196	0.274788	2.46433	0.221519	-0.602377	0.352957	-1.70666	0.334659
1405	SM..OH..C16.1	0	0.291897	0.0785956	0.263271	0.091511	0.028626	0.12063	0.237305	0.995121
2110	SM..OH..C16.1	1	0.292275	0.0585598	0.269516	0.0714659	0.0227591	0.0923939	0.246327	0.994555
3110	SM..OH..C16.1	2	0.292801	0.0437924	0.277267	0.0548631	0.0155341	0.0701978	0.221291	0.996032
4110	SM..OH..C16.1	3	0.293475	0.0355613	0.286524	0.0421059	0.00695109	0.0551136	0.126123	0.999255
5110	SM..OH..C16.1	4	0.294297	0.0339305	0.297287	0.0336462	-0.00299003	0.0477844	-0.0625733	0.999909
6110	SM..OH..C16.1	5	0.295267	0.0363192	0.309557	0.0294659	-0.0142892	0.0467689	-0.305528	0.989747
7110	SM..OH..C16.1	6	0.296386	0.0396117	0.323332	0.028411	-0.0269465	0.048747	-0.552782	0.944335
8110	SM..OH..C16.1	7	0.297652	0.0419773	0.338614	0.0286288	-0.0409618	0.0508105	-0.80617	0.849297
9110	SM..OH..C16.1	8	0.299066	0.042646	0.355402	0.028656	-0.0563353	0.0513795	-1.09645	0.691501
10110	SM..OH..C16.1	9	0.300629	0.0414631	0.373696	0.0277935	-0.0730668	0.0499166	-1.46378	0.467833
11130	SM..OH..C16.1	10	0.30234	0.0387777	0.393496	0.0260599	-0.0911563	0.0467208	-1.95109	0.226167
12115	SM..OH..C16.1	11	0.304198	0.0356665	0.414802	0.024323	-0.110604	0.0431707	-2.56202	0.0688226
13110	SM..OH..C16.1	12	0.306205	0.0344088	0.437615	0.0246054	-0.13141	0.0423012	-3.10652	0.01933
14110	SM..OH..C16.1	13	0.30836	0.0381929	0.461933	0.0293428	-0.153574	0.0481633	-3.1886	0.0157239
15110	SM..OH..C16.1	14	0.310663	0.0487383	0.487758	0.0392902	-0.177095	0.0626031	-2.82886	0.037873
1406	SM..OH..C22.1	0	3.52731	1.3705	3.37313	1.59571	0.154175	2.10346	0.0732958	0.999853
2111	SM..OH..C22.1	1	3.63131	1.02113	3.71373	1.24618	-0.0824258	1.61111	-0.051161	0.99995
3111	SM..OH..C22.1	2	3.72652	0.763624	4.03958	0.956667	-0.313061	1.22406	-0.255755	0.993915
4111	SM..OH..C22.1	3	3.81295	0.620095	4.35068	0.734216	-0.537729	0.961036	-0.55953	0.94243
5111	SM..OH..C22.1	4	3.8906	0.591658	4.64703	0.586701	-0.756431	0.833233	-0.907826	0.798627
6111	SM..OH..C22.1	5	3.95947	0.633312	4.92864	0.513808	-0.969167	0.815526	-1.18839	0.635391
7111	SM..OH..C22.1	6	4.01955	0.690724	5.19549	0.495413	-1.17594	0.85002	-1.38342	0.516068
8111	SM..OH..C22.1	7	4.07085	0.731974	5.44759	0.49921	-1.37674	0.886	-1.55388	0.416535
9111	SM..OH..C22.1	8	4.11336	0.743635	5.68494	0.499685	-1.57158	0.895923	-1.75414	0.31152
10111	SM..OH..C22.1	9	4.1471	0.723008	5.90754	0.484646	-1.76045	0.870415	-2.02254	0.199621
11131	SM..OH..C22.1	10	4.17204	0.676181	6.1154	0.454417	-1.94335	0.814687	-2.3854	0.0998701
12116	SM..OH..C22.1	11	4.18821	0.621929	6.3085	0.42413	-2.12029	0.752783	-2.8166	0.0387158
13111	SM..OH..C22.1	12	4.19559	0.599999	6.48685	0.429054	-2.29126	0.737622	-3.10628	0.0193252
14111	SM..OH..C22.1	13	4.19419	0.665984	6.65045	0.511662	-2.45627	0.83984	-2.92468	0.0302484
15111	SM..OH..C22.1	14	4.184	0.849868	6.79931	0.685118	-2.61531	1.09163	-2.39577	0.097058
1407	SM..OH..C22.2	0	2.24559	0.489425	2.11166	0.569851	0.133928	0.751177	0.178291	0.99791
2112	SM..OH..C22.2	1	2.22748	0.36466	2.19226	0.445028	0.0352204	0.575349	0.0612157	0.999914
3112	SM..OH..C22.2	2	2.21711	0.272701	2.26926	0.34164	-0.0521569	0.437131	-0.119316	0.999369
4112	SM..OH..C22.2	3	2.21448	0.221445	2.34268	0.262199	-0.128204	0.3432	-0.373554	0.981612
5112	SM..OH..C22.2	4	2.21959	0.21129	2.41251	0.209519	-0.19292	0.29756	-0.648342	0.914214
6112	SM..OH..C22.2	5	2.23243	0.226165	2.47874	0.183488	-0.246307	0.291236	-0.845729	0.830248
7112	SM..OH..C22.2	6	2.25302	0.246667	2.54139	0.176919	-0.288363	0.303554	-0.949954	0.776108
8112	SM..OH..C22.2	7	2.28135	0.261398	2.60044	0.178275	-0.319088	0.316403	-1.00849	0.743171
9112	SM..OH..C22.2	8	2.31742	0.265563	2.6559	0.178445	-0.338484	0.319947	-1.05794	0.714407
10112	SM..OH..C22.2	9	2.36123	0.258196	2.70778	0.173074	-0.346549	0.310838	-1.11489	0.680499
11132	SM..OH..C22.2	10	2.41278	0.241474	2.75606	0.162279	-0.343283	0.290936	-1.17993	0.640863
12117	SM..OH..C22.2	11	2.47206	0.2221	2.80075	0.151463	-0.328688	0.268829	-1.22266	0.614603
13112	SM..OH..C22.2	12	2.53909	0.214268	2.84185	0.153221	-0.302762	0.263415	-1.14937	0.659503
14112	SM..OH..C22.2	13	2.61386	0.237832	2.87936	0.182722	-0.265506	0.299919	-0.885257	0.810438
15112	SM..OH..C22.2	14	2.69637	0.3035	2.91328	0.244666	-0.216919	0.389838	-0.556434	0.943307
1408	SM..OH..C24.1	0	0.245054	0.101276	0.126519	0.117919	0.118535	0.15544	0.762576	0.868969
2113	SM..OH..C24.1	1	0.249074	0.0754587	0.169763	0.0920892	0.0793118	0.119056	0.666169	0.907735
3113	SM..OH..C24.1	2	0.252695	0.0564298	0.210918	0.0706952	0.0417773	0.0904551	0.461857	0.966284
4113	SM..OH..C24.1	3	0.255918	0.0458234	0.249986	0.0542566	0.00593185	0.071018	0.083526	0.999783
5113	SM..OH..C24.1	4	0.258742	0.043722	0.286966	0.0433556	-0.0282247	0.0615737	-0.458389	0.966998
6113	SM..OH..C24.1	5	0.261167	0.0468001	0.321859	0.0379691	-0.0606924	0.0602652	-1.00709	0.744128
7113	SM..OH..C24.1	6	0.263193	0.0510427	0.354665	0.0366097	-0.0914711	0.0628142	-1.45622	0.472452
8113	SM..OH..C24.1	7	0.264821	0.0540909	0.385382	0.0368903	-0.120561	0.0654731	-1.84138	0.271555
9113	SM..OH..C24.1	8	0.26605	0.0549526	0.414012	0.0369254	-0.147962	0.0662063	-2.23486	0.134855
10113	SM..OH..C24.1	9	0.266881	0.0534284	0.440555	0.035814	-0.173674	0.0643213	-2.7001	0.0507332
11133	SM..OH..C24.1	10	0.267313	0.049968	0.46501	0.0335802	-0.197697	0.0602032	-3.28383	0.0124206
12118	SM..OH..C24.1	11	0.267346	0.0459589	0.487377	0.031342	-0.220031	0.0556286	-3.95535	0.00195314
13113	SM..OH..C24.1	12	0.266981	0.0443384	0.507657	0.0317059	-0.240676	0.0545083	-4.4154	0.000555912
14113	SM..OH..C24.1	13	0.266216	0.0492144	0.525849	0.0378104	-0.259632	0.062062	-4.18344	0.000974873
15113	SM..OH..C24.1	14	0.265054	0.062803	0.541953	0.0506284	-0.2769	0.0806688	-3.43255	0.00834727
1409	SM.C16.1	0	6.04919	1.24948	5.45497	1.4548	0.594212	1.91772	0.309854	0.989316
2114	SM.C16.1	1	6.02535	0.930957	5.68873	1.13613	0.336619	1.46884	0.229174	0.995599
3114	SM.C16.1	2	6.01065	0.696192	5.90261	0.872188	0.108039	1.11597	0.0968111	0.999662
4114	SM.C16.1	3	6.00508	0.565337	6.09661	0.66938	-0.0915289	0.876171	-0.104465	0.999576
5114	SM.C16.1	4	6.00864	0.539411	6.27072	0.534892	-0.262083	0.759654	-0.345004	0.985394
6114	SM.C16.1	5	6.02133	0.577387	6.42496	0.468436	-0.403625	0.74351	-0.542864	0.947014
7114	SM.C16.1	6	6.04315	0.629729	6.55931	0.451665	-0.516154	0.774958	-0.666042	0.907818
8114	SM.C16.1	7	6.07411	0.667336	6.67378	0.455127	-0.599671	0.807761	-0.742386	0.877611
9114	SM.C16.1	8	6.11419	0.677967	6.76836	0.45556	-0.654174	0.816807	-0.800892	0.851759
10114	SM.C16.1	9	6.1634	0.659162	6.84307	0.441849	-0.679665	0.793552	-0.856485	0.825012
11134	SM.C16.1	10	6.22175	0.61647	6.89789	0.414289	-0.676143	0.742745	-0.91033	0.797291
12119	SM.C16.1	11	6.28922	0.567009	6.93283	0.386676	-0.643609	0.686307	-0.937785	0.78266
13114	SM.C16.1	12	6.36583	0.547016	6.94789	0.391166	-0.582061	0.672486	-0.865537	0.820421
14114	SM.C16.1	13	6.45156	0.607173	6.94306	0.466479	-0.491501	0.765678	-0.641916	0.916446
15114	SM.C16.1	14	6.54643	0.77482	6.91836	0.624618	-0.371928	0.995235	-0.373708	0.981595
1500	SM.C18.1	0	1.02498	0.257345	0.866104	0.299634	0.158874	0.394977	0.402237	0.977234
2115	SM.C18.1	1	0.996162	0.191742	0.880647	0.234	0.115515	0.302524	0.381838	0.980413
3115	SM.C18.1	2	0.971865	0.143389	0.898556	0.179638	0.0733086	0.229848	0.318944	0.988374
4115	SM.C18.1	3	0.952086	0.116438	0.919832	0.137867	0.0322541	0.180458	0.178735	0.997895
5115	SM.C18.1	4	0.936826	0.111098	0.944474	0.110167	-0.00764811	0.15646	-0.0488823	0.999956
6115	SM.C18.1	5	0.926084	0.11892	0.972482	0.09648	-0.0463981	0.153135	-0.302988	0.989994
7115	SM.C18.1	6	0.919861	0.1297	1.00386	0.0930258	-0.0839957	0.159612	-0.52625	0.951403
8115	SM.C18.1	7	0.918156	0.137446	1.0386	0.0937388	-0.120441	0.166368	-0.723944	0.885309
9115	SM.C18.1	8	0.92097	0.139635	1.0767	0.093828	-0.155734	0.168231	-0.925715	0.789112
10115	SM.C18.1	9	0.928303	0.135762	1.11818	0.091004	-0.189875	0.163442	-1.16173	0.651986
11135	SM.C18.1	10	0.940154	0.126969	1.16302	0.0853278	-0.222864	0.152977	-1.45684	0.47189
12120	SM.C18.1	11	0.956523	0.116782	1.21122	0.0796406	-0.2547	0.141353	-1.80187	0.28926
13115	SM.C18.1	12	0.977411	0.112664	1.2628	0.0805652	-0.285384	0.138506	-2.06044	0.186568
14115	SM.C18.1	13	1.00282	0.125055	1.31773	0.0960769	-0.314916	0.1577	-1.99692	0.208594
15115	SM.C18.1	14	1.03274	0.159583	1.37604	0.128648	-0.343295	0.204981	-1.67477	0.350964
1501	SM.C20.2	0	0.00326038	0.030351	-0.0132368	0.0353386	0.0164972	0.0465832	0.354145	0.984237
2116	SM.C20.2	1	0.00318302	0.0226139	-0.00984775	0.0275978	0.0130308	0.0356795	0.365217	0.982777
3116	SM.C20.2	2	0.00311488	0.0169112	-0.00594604	0.0211863	0.00906092	0.0271081	0.334251	0.986678
4116	SM.C20.2	3	0.00305594	0.0137326	-0.00153173	0.0162599	0.00458767	0.0212831	0.215555	0.996328
5116	SM.C20.2	4	0.00300623	0.0131028	0.00339521	0.0129931	-0.000388979	0.0184527	-0.0210797	0.999996
6116	SM.C20.2	5	0.00296572	0.0140253	0.00883475	0.0113788	-0.00586903	0.0180606	-0.324963	0.987726
7116	SM.C20.2	6	0.00293444	0.0152967	0.0147869	0.0109714	-0.0118525	0.0188245	-0.62963	0.920697
8116	SM.C20.2	7	0.00291236	0.0162103	0.0212517	0.0110555	-0.0183393	0.0196213	-0.934663	0.784243
9116	SM.C20.2	8	0.0028995	0.0164685	0.0282291	0.011066	-0.0253296	0.0198411	-1.27662	0.581203
10116	SM.C20.2	9	0.00289585	0.0160117	0.0357191	0.0107329	-0.0328232	0.0192762	-1.70279	0.336882
11136	SM.C20.2	10	0.00290142	0.0149747	0.0437217	0.0100635	-0.0408203	0.018042	-2.26251	0.128101
12121	SM.C20.2	11	0.0029162	0.0137732	0.0522369	0.00939276	-0.0493207	0.0166711	-2.95846	0.0283441
13116	SM.C20.2	12	0.0029402	0.0132876	0.0612648	0.0095018	-0.0583246	0.0163353	-3.57045	0.00584154
14116	SM.C20.2	13	0.00297341	0.0147488	0.0708052	0.0113312	-0.0678318	0.0185991	-3.64705	0.00484603
15116	SM.C20.2	14	0.00301583	0.0188211	0.0808583	0.0151726	-0.0778425	0.0241753	-3.21992	0.0147442
1502	SM.C26.1	0	0.00260827	0.0286902	-0.0277375	0.0334048	0.0303457	0.0440342	0.689141	0.899177
2117	SM.C26.1	1	0.00506112	0.0213764	-0.0204117	0.0260876	0.0254728	0.0337271	0.755263	0.872146
3117	SM.C26.1	2	0.00716423	0.0159858	-0.0127711	0.020027	0.0199353	0.0256247	0.777973	0.862302
4117	SM.C26.1	3	0.00891759	0.0129811	-0.00481571	0.0153702	0.0137333	0.0201184	0.682623	0.901665
5117	SM.C26.1	4	0.0103212	0.0123858	0.00345448	0.0122821	0.00686673	0.017443	0.393667	0.978617
6117	SM.C26.1	5	0.0113751	0.0132578	0.0120395	0.0107561	-0.000664392	0.0170723	-0.0389163	0.999978
7117	SM.C26.1	6	0.0120792	0.0144597	0.0209393	0.010371	-0.00886006	0.0177944	-0.497912	0.958349
8117	SM.C26.1	7	0.0124336	0.0153232	0.0301539	0.0104505	-0.0177203	0.0185476	-0.955393	0.772894
9117	SM.C26.1	8	0.0124382	0.0155673	0.0396833	0.0104605	-0.027245	0.0187553	-1.45265	0.474712
10117	SM.C26.1	9	0.0120931	0.0151355	0.0495275	0.0101456	-0.0374343	0.0182214	-2.05442	0.188647
11137	SM.C26.1	10	0.0113983	0.0141552	0.0596865	0.00951281	-0.0482882	0.0170548	-2.83136	0.0376785
12122	SM.C26.1	11	0.0103537	0.0130195	0.0701603	0.00887878	-0.0598066	0.0157588	-3.79512	0.00305188
13117	SM.C26.1	12	0.00895936	0.0125605	0.0809489	0.00898186	-0.0719896	0.0154415	-4.6621	0.000275447
14117	SM.C26.1	13	0.00721528	0.0139418	0.0920523	0.0107112	-0.0848371	0.0175813	-4.82541	0.000176665
15117	SM.C26.1	14	0.00512146	0.0177912	0.103471	0.0143423	-0.0983491	0.0228524	-4.30367	0.000659415
1503	Taurine.y	0	0.0938016	0.0216097	0.0740801	0.0196838	0.0197215	0.0292307	0.674684	0.905145
2118	Taurine.y	1	0.087411	0.0162229	0.072628	0.0147667	0.014783	0.0219372	0.673877	0.905437
3118	Taurine.y	2	0.0818927	0.0120824	0.0729361	0.0108562	0.00895661	0.0162432	0.551406	0.945026
4118	Taurine.y	3	0.0772466	0.00947729	0.0750042	0.0081765	0.00224239	0.012517	0.179148	0.997897
5118	Taurine.y	4	0.0734728	0.00855017	0.0788325	0.00693826	-0.00535969	0.0110111	-0.486752	0.961177
6118	Taurine.y	5	0.0705713	0.00884617	0.0844209	0.00691976	-0.0138496	0.0112311	-1.23315	0.608467
7118	Taurine.y	6	0.068542	0.0095742	0.0917694	0.00743943	-0.0232274	0.0121248	-1.9157	0.238832
8118	Taurine.y	7	0.067385	0.0101845	0.100878	0.0079291	-0.0334931	0.0129072	-2.59492	0.0617977
9118	Taurine.y	8	0.0671002	0.010431	0.111747	0.0081173	-0.0446466	0.0132173	-3.3779	0.00904521
10118	Taurine.y	9	0.0676877	0.0102604	0.124376	0.00793231	-0.056688	0.0129691	-4.37101	0.000516702
11138	Taurine.y	10	0.0691475	0.00977163	0.138765	0.00745425	-0.0696172	0.0122903	-5.66442	1.02514e-05
12123	Taurine.y	11	0.0714795	0.00926144	0.154914	0.00696505	-0.0834344	0.0115882	-7.19995	2.38631e-08
13118	Taurine.y	12	0.0746838	0.0092991	0.172823	0.00703804	-0.0981393	0.0116622	-8.41515	1.19578e-09
14118	Taurine.y	13	0.0787604	0.0105783	0.192493	0.00833617	-0.113732	0.0134682	-8.44451	2.55896e-10
15118	Taurine.y	14	0.0837092	0.0134298	0.213922	0.0110603	-0.130213	0.017398	-7.48435	1.03813e-08
1504	total.DMA	0	0.677451	0.187807	0.539175	0.218669	0.138276	0.288249	0.479711	0.962449
2119	total.DMA	1	0.605915	0.139931	0.485467	0.17077	0.120447	0.220778	0.545557	0.946262
3119	total.DMA	2	0.54255	0.104644	0.4419	0.131097	0.10065	0.16774	0.600033	0.930334
4119	total.DMA	3	0.487356	0.084975	0.408473	0.100613	0.0788837	0.131696	0.598984	0.930668
5119	total.DMA	4	0.440335	0.0810781	0.385186	0.0803988	0.0551493	0.114182	0.482993	0.961748
6119	total.DMA	5	0.401485	0.0867861	0.372039	0.0704099	0.0294465	0.111756	0.26349	0.993357
7119	total.DMA	6	0.370807	0.0946536	0.369032	0.0678891	0.0017753	0.116483	0.0152409	0.999999
8119	total.DMA	7	0.348301	0.100306	0.376165	0.0684094	-0.0278644	0.121413	-0.2295	0.99558
9119	total.DMA	8	0.333966	0.101904	0.393438	0.0684745	-0.0594724	0.122773	-0.484409	0.961438
10119	total.DMA	9	0.327803	0.0990776	0.420852	0.0664136	-0.0930489	0.119278	-0.780104	0.861227
11139	total.DMA	10	0.329811	0.0926607	0.458405	0.0622711	-0.128594	0.111641	-1.15185	0.658006
12124	total.DMA	11	0.339992	0.0852263	0.506099	0.0581207	-0.166107	0.103158	-1.61022	0.384865
13119	total.DMA	12	0.358344	0.0822211	0.563933	0.0587955	-0.205589	0.10108	-2.03392	0.196068
14119	total.DMA	13	0.384867	0.0912633	0.631907	0.0701158	-0.247039	0.115088	-2.14653	0.159073
15119	total.DMA	14	0.419563	0.116462	0.710021	0.0938854	-0.290458	0.149592	-1.94166	0.229454
1505	Val.y	0	274.513	34.7218	326.005	40.4276	-51.4922	53.2916	-0.966236	0.767046
2120	Val.y	1	271.605	25.8704	302.781	31.5721	-31.1755	40.8176	-0.763776	0.868451
3120	Val.y	2	269.181	19.3465	281.652	24.2373	-12.4708	31.0119	-0.40213	0.977271
4120	Val.y	3	267.24	15.7102	262.618	18.6015	4.62193	24.348	0.189828	0.997482
5120	Val.y	4	265.782	14.9897	245.68	14.8642	20.1027	21.1101	0.952277	0.774858
6120	Val.y	5	264.808	16.045	230.836	13.0174	33.9714	20.6615	1.64419	0.367064
7120	Val.y	6	264.316	17.4996	218.088	12.5514	46.2281	21.5354	2.14661	0.158585
8120	Val.y	7	264.307	18.5447	207.434	12.6476	56.8728	22.4469	2.53365	0.0732011
9120	Val.y	8	264.782	18.8401	198.876	12.6596	65.9055	22.6983	2.90354	0.0315159
10120	Val.y	9	265.739	18.3175	192.413	12.2786	73.3262	22.0521	3.32514	0.0110919
11140	Val.y	10	267.18	17.1311	188.045	11.5127	79.135	20.6402	3.83402	0.00263252
12125	Val.y	11	269.104	15.7567	185.772	10.7454	83.3317	19.0719	4.36935	0.000784504
13120	Val.y	12	271.51	15.2011	185.594	10.8701	85.9164	18.6878	4.59747	0.000408072
14120	Val.y	13	274.4	16.8728	187.511	12.963	86.8891	21.2775	4.08362	0.00150789
15120	Val.y	14	277.773	21.5315	191.524	17.3576	86.2498	27.6567	3.11859	0.0183772
1506	VL.TRLP	0	0.488333	0.206549	0.693382	0.188323	-0.205049	0.279514	-0.733589	0.882186
2121	VL.TRLP	1	0.508009	0.155915	0.657092	0.142044	-0.149083	0.210917	-0.706829	0.893061
3121	VL.TRLP	2	0.52716	0.11688	0.618688	0.104771	-0.0915276	0.156965	-0.58311	0.936118
4121	VL.TRLP	3	0.545787	0.0918808	0.578171	0.0782986	-0.0323835	0.120718	-0.268258	0.993074
5121	VL.TRLP	4	0.563889	0.0820744	0.535539	0.0645657	0.0283495	0.104427	0.271478	0.992828
6121	VL.TRLP	5	0.581466	0.0835701	0.490794	0.0623634	0.0906716	0.104274	0.869548	0.819443
7121	VL.TRLP	6	0.598519	0.0893513	0.443936	0.0660095	0.154583	0.11109	1.39151	0.510749
8121	VL.TRLP	7	0.615046	0.094293	0.394964	0.0700371	0.220083	0.117458	1.87372	0.254939
9121	VL.TRLP	8	0.631049	0.0960209	0.343878	0.0716404	0.287172	0.119801	2.39707	0.0943452
10121	VL.TRLP	9	0.646528	0.094028	0.290678	0.0700371	0.35585	0.117245	3.03509	0.0207266
11141	VL.TRLP	10	0.661481	0.0893513	0.235364	0.0660095	0.426117	0.11109	3.83579	0.00225824
12126	VL.TRLP	11	0.67591	0.0850497	0.177937	0.0623634	0.497973	0.105464	4.72174	0.00012167
13121	VL.TRLP	12	0.689815	0.0868019	0.118397	0.0645657	0.571418	0.108182	5.28202	1.61683e-05
14121	VL.TRLP	13	0.703194	0.100938	0.056742	0.0782986	0.646452	0.127747	5.06043	0.000169426
15121	VL.TRLP	14	0.716049	0.129824	-0.00702624	0.104771	0.723076	0.166827	4.33428	0.000535696
1507	Ac.Orn _log	0	0.314245	0.244224	0.0487955	0.284357	0.265449	0.37484	0.708168	0.8917
2122	Ac.Orn _log	1	0.25703	0.181966	0.108434	0.22207	0.148596	0.287101	0.517576	0.953605
3122	Ac.Orn _log	2	0.20554	0.136079	0.154775	0.170479	0.0507655	0.21813	0.232731	0.995394
4122	Ac.Orn _log	3	0.159775	0.110502	0.187819	0.130838	-0.0280434	0.171258	-0.16375	0.998377
5122	Ac.Orn _log	4	0.119735	0.105434	0.207565	0.104551	-0.0878303	0.148483	-0.591517	0.933003
6122	Ac.Orn _log	5	0.0854187	0.112857	0.214014	0.0915612	-0.128595	0.145328	-0.884864	0.810622
7122	Ac.Orn _log	6	0.0568274	0.123088	0.207165	0.0882831	-0.150338	0.151474	-0.992497	0.752241
8122	Ac.Orn _log	7	0.0339607	0.130439	0.187019	0.0889598	-0.153059	0.157886	-0.969424	0.765269
9122	Ac.Orn _log	8	0.0168187	0.132516	0.153576	0.0890444	-0.136757	0.159654	-0.856584	0.824952
10122	Ac.Orn _log	9	0.0054014	0.128841	0.106835	0.0863644	-0.101434	0.155109	-0.653954	0.912244
11142	Ac.Orn _log	10	-0.000291292	0.120496	0.0467974	0.0809775	-0.0470887	0.145178	-0.324351	0.98779
12127	Ac.Orn _log	11	-0.000259336	0.110828	-0.0265381	0.0755803	0.0262787	0.134147	0.195896	0.997235
13122	Ac.Orn _log	12	0.00549727	0.10692	-0.113171	0.0764578	0.118668	0.131445	0.902797	0.801209
14122	Ac.Orn _log	13	0.0169785	0.118679	-0.213101	0.0911787	0.23008	0.14966	1.53734	0.425135
15122	Ac.Orn _log	14	0.0341844	0.151447	-0.326329	0.122089	0.360513	0.19453	1.85325	0.265824
1508	Ala.y _log	0	6.63286	0.240892	6.86983	0.280477	-0.236974	0.369724	-0.640949	0.916808
2123	Ala.y _log	1	6.63226	0.179483	6.73795	0.219039	-0.105689	0.283183	-0.373218	0.98166
3123	Ala.y _log	2	6.62656	0.134222	6.61695	0.168153	0.00961429	0.215153	0.0446859	0.999967
4123	Ala.y _log	3	6.61576	0.108994	6.50682	0.129052	0.108935	0.16892	0.64489	0.915423
5123	Ala.y _log	4	6.59984	0.103995	6.40757	0.103124	0.192274	0.146457	1.31284	0.558628
6123	Ala.y _log	5	6.57881	0.111317	6.31918	0.0903116	0.25963	0.143344	1.81123	0.284948
7123	Ala.y _log	6	6.55268	0.121408	6.24167	0.0870783	0.311004	0.149407	2.08158	0.17974
8123	Ala.y _log	7	6.52143	0.128658	6.17504	0.0877457	0.346395	0.155731	2.22431	0.137545
9123	Ala.y _log	8	6.48508	0.130708	6.11928	0.0878291	0.365805	0.157476	2.32293	0.113021
10123	Ala.y _log	9	6.44362	0.127082	6.07439	0.0851858	0.369232	0.152992	2.4134	0.0940704
11143	Ala.y _log	10	6.39705	0.118852	6.04038	0.0798724	0.356676	0.143197	2.49081	0.0799923
12128	Ala.y _log	11	6.34537	0.109316	6.01723	0.0745489	0.328139	0.132316	2.47996	0.0817751
13123	Ala.y _log	12	6.28859	0.105461	6.00497	0.0754144	0.283619	0.129651	2.18755	0.147197
14123	Ala.y _log	13	6.22669	0.117059	6.00357	0.0899343	0.223116	0.147618	1.51144	0.440087
15123	Ala.y _log	14	6.15969	0.149381	6.01305	0.120423	0.146632	0.191875	0.764202	0.868265
1509	Asn _log	0	4.40443	0.20865	4.58918	0.242937	-0.184748	0.320239	-0.576907	0.937408
2124	Asn _log	1	4.3711	0.15546	4.41744	0.189722	-0.0463443	0.24528	-0.188944	0.997518
3124	Asn _log	2	4.33805	0.116257	4.26009	0.145646	0.0779535	0.186356	0.418304	0.974565
4124	Asn _log	3	4.30528	0.0944055	4.11714	0.11178	0.188145	0.146312	1.28592	0.575917
5124	Asn _log	4	4.2728	0.0900761	3.98856	0.0893214	0.284231	0.126854	2.24061	0.132916
6124	Asn _log	5	4.24059	0.0964176	3.87438	0.078224	0.366211	0.124159	2.94954	0.0283739
7124	Asn _log	6	4.20867	0.105158	3.77459	0.0754234	0.434085	0.12941	3.35434	0.0106058
8124	Asn _log	7	4.17704	0.111438	3.68918	0.0760015	0.487853	0.134888	3.61674	0.00518107
9124	Asn _log	8	4.14568	0.113214	3.61817	0.0760738	0.527516	0.136398	3.86746	0.00250091
10124	Asn _log	9	4.11461	0.110073	3.56154	0.0737842	0.553072	0.132515	4.17366	0.00116071
11144	Asn _log	10	4.08382	0.102944	3.5193	0.069182	0.564522	0.124031	4.55147	0.000441028
12129	Asn _log	11	4.05331	0.0946847	3.49144	0.064571	0.561866	0.114606	4.90258	0.000133753
13124	Asn _log	12	4.02308	0.091346	3.47798	0.0653206	0.545105	0.112298	4.85409	0.000129658
14124	Asn _log	13	3.99314	0.101392	3.4789	0.0778972	0.514237	0.12786	4.02187	0.00175707
15124	Asn _log	14	3.96348	0.129387	3.49422	0.104305	0.469264	0.166194	2.82359	0.0382606
1600	C0 _log	0	3.26969	0.183624	3.59342	0.213798	-0.323732	0.281829	-1.14868	0.65996
2125	C0 _log	1	3.25577	0.136814	3.46971	0.166967	-0.213941	0.215861	-0.991103	0.753043
3125	C0 _log	2	3.24342	0.102313	3.35353	0.128177	-0.110113	0.164004	-0.671403	0.905845
4125	C0 _log	3	3.23266	0.0830823	3.2449	0.0983725	-0.0122489	0.128763	-0.0951277	0.999679
5125	C0 _log	4	3.22347	0.0792723	3.14382	0.0786081	0.0796516	0.111639	0.713473	0.889597
6125	C0 _log	5	3.21586	0.0848531	3.05027	0.0688417	0.165588	0.109267	1.51545	0.437277
7125	C0 _log	6	3.20983	0.0925454	2.96426	0.066377	0.245562	0.113888	2.15616	0.156426
8125	C0 _log	7	3.20537	0.0980722	2.8858	0.0668858	0.319572	0.118709	2.69205	0.0513307
9125	C0 _log	8	3.2025	0.0996345	2.81488	0.0669494	0.387618	0.120039	3.22911	0.0142169
10125	C0 _log	9	3.2012	0.0968709	2.7515	0.0649344	0.4497	0.116621	3.85609	0.00282485
11145	C0 _log	10	3.20148	0.0905969	2.69566	0.0608842	0.505819	0.109154	4.63398	0.00026669
12130	C0 _log	11	3.20333	0.083328	2.64736	0.0568262	0.555975	0.10086	5.51233	1.93933e-05
13125	C0 _log	12	3.20677	0.0803898	2.6066	0.057486	0.600167	0.0988289	6.07278	2.47013e-06
14125	C0 _log	13	3.21178	0.0892306	2.57339	0.0685541	0.638395	0.112525	5.67339	9.56928e-06
15125	C0 _log	14	3.21837	0.113868	2.54771	0.0917943	0.67066	0.14626	4.58538	0.000339905
1601	C12.1 _log	0	-2.59544	0.145044	-2.94739	0.168878	0.351957	0.222615	1.58101	0.400829
2126	C12.1 _log	1	-2.64042	0.108069	-2.90771	0.131886	0.26729	0.170508	1.56761	0.407997
3126	C12.1 _log	2	-2.67953	0.0808164	-2.87386	0.101247	0.194325	0.129546	1.50005	0.446229
4126	C12.1 _log	3	-2.71279	0.0656263	-2.84585	0.077704	0.133062	0.101709	1.30826	0.56136
5126	C12.1 _log	4	-2.74017	0.0626168	-2.82367	0.0620921	0.0835013	0.0881833	0.946906	0.777639
6126	C12.1 _log	5	-2.7617	0.0670251	-2.80734	0.0543777	0.0456425	0.0863093	0.528825	0.950744
7126	C12.1 _log	6	-2.77736	0.0731012	-2.79684	0.0524309	0.0194858	0.0899599	0.216606	0.996275
8126	C12.1 _log	7	-2.78715	0.0774668	-2.79218	0.0528327	0.00503118	0.0937678	0.0536557	0.999942
9126	C12.1 _log	8	-2.79108	0.0787008	-2.79336	0.052883	0.00227861	0.0948179	0.0240315	0.999995
10126	C12.1 _log	9	-2.78915	0.0765178	-2.80038	0.0512914	0.0112281	0.0921183	0.121888	0.999328
11146	C12.1 _log	10	-2.78135	0.071562	-2.81323	0.0480921	0.0318797	0.0862205	0.369746	0.982153
12131	C12.1 _log	11	-2.76769	0.0658204	-2.83192	0.0448868	0.0642333	0.079669	0.806252	0.849215
13126	C12.1 _log	12	-2.74816	0.0634995	-2.85645	0.0454079	0.108289	0.0780645	1.38717	0.513487
14126	C12.1 _log	13	-2.72277	0.0704828	-2.88682	0.0541505	0.164047	0.0888825	1.84566	0.269888
15126	C12.1 _log	14	-2.69152	0.0899438	-2.92302	0.0725079	0.231507	0.11553	2.00386	0.206388
1602	C3.DC..C4.OH. _log	0	-2.13651	0.184731	-2.15535	0.215088	0.0188463	0.283528	0.0664707	0.99989
2127	C3.DC..C4.OH. _log	1	-2.19698	0.137639	-2.2122	0.167974	0.0152245	0.217163	0.0701065	0.999871
3127	C3.DC..C4.OH. _log	2	-2.2495	0.10293	-2.26176	0.12895	0.0122534	0.164993	0.0742664	0.999847
4127	C3.DC..C4.OH. _log	3	-2.29408	0.0835833	-2.30401	0.0989657	0.00993306	0.129539	0.07668	0.999832
5127	C3.DC..C4.OH. _log	4	-2.33071	0.0797502	-2.33897	0.0790821	0.00826339	0.112312	0.0735751	0.999852
6127	C3.DC..C4.OH. _log	5	-2.35939	0.0853648	-2.36663	0.0692568	0.00724443	0.109926	0.065903	0.999893
7127	C3.DC..C4.OH. _log	6	-2.38012	0.0931034	-2.387	0.0667773	0.00687617	0.114575	0.0600145	0.999919
8127	C3.DC..C4.OH. _log	7	-2.39291	0.0986636	-2.40007	0.0672891	0.00715862	0.119425	0.0599424	0.99992
9127	C3.DC..C4.OH. _log	8	-2.39775	0.100235	-2.40584	0.067353	0.00809177	0.120762	0.0670057	0.999888
10127	C3.DC..C4.OH. _log	9	-2.39464	0.097455	-2.40432	0.0653259	0.00967563	0.117324	0.0824693	0.999791
11147	C3.DC..C4.OH. _log	10	-2.38358	0.0911431	-2.39549	0.0612513	0.0119102	0.109813	0.108459	0.999526
12132	C3.DC..C4.OH. _log	11	-2.36458	0.0838305	-2.37937	0.0571689	0.0147955	0.101468	0.145814	0.998851
13127	C3.DC..C4.OH. _log	12	-2.33762	0.0808745	-2.35596	0.0578326	0.0183315	0.0994248	0.184375	0.99769
14127	C3.DC..C4.OH. _log	13	-2.30272	0.0897686	-2.32524	0.0689674	0.0225181	0.113203	0.198918	0.997107
15127	C3.DC..C4.OH. _log	14	-2.25988	0.114555	-2.28723	0.0923478	0.0273555	0.147142	0.185912	0.997632
1603	C5.1 _log	0	-2.48099	0.102992	-2.58041	0.119916	0.0994257	0.158073	0.628986	0.920887
2128	C5.1 _log	1	-2.51387	0.0767367	-2.62415	0.0936489	0.110277	0.121073	0.91083	0.797065
3128	C5.1 _log	2	-2.54555	0.0573855	-2.66278	0.0718925	0.117232	0.0919871	1.27444	0.582647
4128	C5.1 _log	3	-2.57603	0.0465995	-2.69632	0.0551755	0.120291	0.0722208	1.6656	0.356047
5128	C5.1 _log	4	-2.6053	0.0444625	-2.72475	0.0440899	0.119454	0.0626166	1.9077	0.24363
6128	C5.1 _log	5	-2.63336	0.0475927	-2.74808	0.0386121	0.11472	0.0612859	1.87189	0.257985
7128	C5.1 _log	6	-2.66022	0.0519072	-2.76631	0.0372298	0.106091	0.0638781	1.66084	0.358171
8128	C5.1 _log	7	-2.68587	0.0550071	-2.77943	0.0375151	0.0935661	0.066582	1.40528	0.502418
9128	C5.1 _log	8	-2.71032	0.0558833	-2.78746	0.0375508	0.0771449	0.0673276	1.14581	0.661711
10128	C5.1 _log	9	-2.73356	0.0543333	-2.79038	0.0364206	0.0568276	0.0654107	0.868781	0.818809
11148	C5.1 _log	10	-2.75559	0.0508143	-2.78821	0.0341489	0.0326142	0.0612229	0.532713	0.949724
12133	C5.1 _log	11	-2.77642	0.0467373	-2.78093	0.0318729	0.00450485	0.0565708	0.079632	0.999812
13128	C5.1 _log	12	-2.79605	0.0450893	-2.76855	0.0322429	-0.0275006	0.0554315	-0.496118	0.958769
14128	C5.1 _log	13	-2.81447	0.050048	-2.75106	0.0384508	-0.063402	0.0631131	-1.00458	0.74544
15128	C5.1 _log	14	-2.83168	0.0638667	-2.72848	0.0514859	-0.1032	0.0820351	-1.25799	0.59263
1604	C6.1 _log	0	-3.39982	0.124403	-3.44267	0.144846	0.0428463	0.190935	0.224402	0.995866
2129	C6.1 _log	1	-3.41975	0.0926897	-3.48161	0.113118	0.0618637	0.146243	0.42302	0.973729
3129	C6.1 _log	2	-3.43831	0.0693155	-3.51728	0.0868384	0.0789685	0.111111	0.71072	0.890814
4129	C6.1 _log	3	-3.45551	0.0562871	-3.54967	0.0666461	0.0941605	0.087235	1.07939	0.70172
5129	C6.1 _log	4	-3.47134	0.0537059	-3.57878	0.0532559	0.10744	0.0756341	1.42052	0.492962
6129	C6.1 _log	5	-3.4858	0.0574868	-3.60461	0.0466393	0.118807	0.0740268	1.60492	0.387745
7129	C6.1 _log	6	-3.4989	0.0626983	-3.62716	0.0449695	0.128261	0.0771578	1.66232	0.35731
8129	C6.1 _log	7	-3.51063	0.0664426	-3.64643	0.0453142	0.135802	0.0804238	1.68858	0.344113
9129	C6.1 _log	8	-3.521	0.067501	-3.66243	0.0453573	0.141431	0.0813245	1.7391	0.31876
10129	C6.1 _log	9	-3.53	0.0656287	-3.67514	0.0439922	0.145147	0.0790091	1.8371	0.273153
11149	C6.1 _log	10	-3.53763	0.0613781	-3.68458	0.0412482	0.146951	0.0739506	1.98715	0.212378
12134	C6.1 _log	11	-3.5439	0.0564536	-3.69074	0.038499	0.146842	0.0683314	2.14896	0.158886
13129	C6.1 _log	12	-3.5488	0.054463	-3.69362	0.038946	0.14482	0.0669553	2.16294	0.153979
14129	C6.1 _log	13	-3.55233	0.0604525	-3.69321	0.0464445	0.140885	0.0762338	1.84807	0.26809
15129	C6.1 _log	14	-3.5545	0.0771441	-3.68953	0.0621894	0.135038	0.0990895	1.36279	0.52811
1605	cHDLP _log	0	2.87478	0.134481	3.00307	0.122614	-0.128287	0.181987	-0.704922	0.893786
2130	cHDLP _log	1	2.90382	0.101514	2.98681	0.0924825	-0.0829834	0.137325	-0.604286	0.929566
3130	cHDLP _log	2	2.93082	0.0760985	2.96833	0.0682145	-0.0375098	0.102197	-0.367035	0.982712
4130	cHDLP _log	3	2.95578	0.059822	2.94764	0.0509788	0.00813412	0.0785972	0.103491	0.999592
5130	cHDLP _log	4	2.97869	0.0534372	2.92474	0.0420376	0.0539484	0.0679904	0.793471	0.856089
6130	cHDLP _log	5	2.99956	0.054411	2.89963	0.0406037	0.099933	0.0678913	1.47196	0.462448
7130	cHDLP _log	6	3.01839	0.0581751	2.8723	0.0429777	0.146088	0.0723285	2.01978	0.197631
8130	cHDLP _log	7	3.03517	0.0613925	2.84276	0.0455999	0.192413	0.0764748	2.51603	0.0725157
9130	cHDLP _log	8	3.04991	0.0625175	2.811	0.0466438	0.238909	0.0780005	3.06291	0.0194208
10130	cHDLP _log	9	3.0626	0.06122	2.77703	0.0455999	0.285575	0.0763364	3.741	0.00286867
11150	cHDLP _log	10	3.07326	0.0581751	2.74085	0.0429777	0.332411	0.0723285	4.59585	0.000161506
12135	cHDLP _log	11	3.08187	0.0553744	2.70245	0.0406037	0.379418	0.0686657	5.52557	6.20317e-06
13130	cHDLP _log	12	3.08843	0.0565152	2.66184	0.0420376	0.426595	0.0704353	6.05655	1.09138e-06
14130	cHDLP _log	13	3.09295	0.0657191	2.61901	0.0509788	0.473942	0.0831735	5.69823	5.01407e-06
15130	cHDLP _log	14	3.09543	0.0845264	2.57397	0.0682145	0.521459	0.108618	4.80084	9.35572e-05
1606	Citrate _log	0	-2.91916	0.327975	-3.05705	0.298745	0.137896	0.44364	0.310829	0.989296
2131	Citrate _log	1	-2.90471	0.246218	-2.93911	0.224118	0.0344016	0.332945	0.103325	0.999593
3131	Citrate _log	2	-2.89216	0.183378	-2.84869	0.164766	-0.0434697	0.246526	-0.176329	0.997993
4131	Citrate _log	3	-2.88151	0.143839	-2.78579	0.124096	-0.0957181	0.189972	-0.503853	0.957206
5131	Citrate _log	4	-2.87275	0.129768	-2.75041	0.105303	-0.122343	0.167118	-0.732078	0.882567
6131	Citrate _log	5	-2.86589	0.13426	-2.74255	0.105022	-0.123346	0.170457	-0.72362	0.886038
7131	Citrate _log	6	-2.86093	0.145309	-2.76221	0.11291	-0.0987252	0.18402	-0.536491	0.949038
8131	Citrate _log	7	-2.85787	0.154572	-2.80939	0.120341	-0.0484815	0.195894	-0.247488	0.994523
9131	Citrate _log	8	-2.8567	0.158314	-2.88409	0.123198	0.0273851	0.200601	0.136515	0.999064
10131	Citrate _log	9	-2.85744	0.155724	-2.98631	0.12039	0.128875	0.196834	0.654737	0.912404
11151	Citrate _log	10	-2.86006	0.148306	-3.11605	0.113135	0.255987	0.186532	1.37235	0.522757
12136	Citrate _log	11	-2.86459	0.140563	-3.27331	0.10571	0.408723	0.175876	2.32392	0.111043
13131	Citrate _log	12	-2.87102	0.141134	-3.4581	0.106818	0.587082	0.177	3.31685	0.0105704
14131	Citrate _log	13	-2.87934	0.160548	-3.6704	0.12652	0.791063	0.204409	3.87	0.00229278
15131	Citrate _log	14	-2.88956	0.203827	-3.91023	0.167865	1.02067	0.264053	3.86539	0.00239525
1607	Glu _log	0	4.58715	0.212436	4.93978	0.247345	-0.35263	0.32605	-1.08152	0.700515
2132	Glu _log	1	4.48992	0.158281	4.68395	0.193165	-0.194022	0.249731	-0.776921	0.86265
3132	Glu _log	2	4.40301	0.118366	4.45412	0.148289	-0.0511139	0.189738	-0.269393	0.992913
4132	Glu _log	3	4.32641	0.0961186	4.25032	0.113808	0.0760932	0.148967	0.510807	0.955256
5132	Glu _log	4	4.26013	0.0917107	4.07253	0.0909423	0.1876	0.129156	1.4525	0.47426
6132	Glu _log	5	4.20416	0.0981672	3.92076	0.0796435	0.283406	0.126412	2.24193	0.133141
7132	Glu _log	6	4.15851	0.107066	3.795	0.0767921	0.363511	0.131758	2.75892	0.0444424
8132	Glu _log	7	4.12318	0.11346	3.69526	0.0773806	0.427916	0.137336	3.11584	0.0191091
9132	Glu _log	8	4.09816	0.115268	3.62154	0.0774542	0.47662	0.138874	3.43204	0.00823224
10132	Glu _log	9	4.08346	0.112071	3.57383	0.0751231	0.509623	0.13492	3.77724	0.00350338
11152	Glu _log	10	4.07907	0.104812	3.55215	0.0704374	0.526927	0.126282	4.17263	0.00108781
12137	Glu _log	11	4.085	0.0964028	3.55647	0.0657427	0.528529	0.116686	4.5295	0.000318938
13132	Glu _log	12	4.10125	0.0930036	3.58682	0.0665059	0.514431	0.114336	4.49929	0.000394591
14132	Glu _log	13	4.12781	0.103232	3.64318	0.0793107	0.484632	0.13018	3.72277	0.00392594
15132	Glu _log	14	4.16469	0.131735	3.72555	0.106198	0.439133	0.16921	2.5952	0.0639456
1608	Glycerol _log	0	-0.210135	0.262485	0.262916	0.239092	-0.47305	0.355054	-1.33233	0.547089
2133	Glycerol _log	1	-0.277527	0.197054	0.0393259	0.179366	-0.316853	0.266463	-1.18911	0.635794
3133	Glycerol _log	2	-0.345175	0.146761	-0.167521	0.131866	-0.177654	0.1973	-0.900424	0.803184
4133	Glycerol _log	3	-0.413076	0.115117	-0.357624	0.0993168	-0.0554519	0.152039	-0.364723	0.982953
[truncated: 1,541 more rows]
